# Supplementary material for: Determining expression changes of ANO7 and SLC38A4 membrane transporters in colorectal cancer
Source: Heliyon. 2024 Jul 11;10(14):e34464. doi: 10.1016/j.heliyon.2024.e34464 (PMC11305260; doi:10.1016/j.heliyon.2024.e34464)
Supplement: Multimedia component 3 [file mmc3.xlsx]

## Sheet: Sheet1
Gene	Gene synonym	Ensembl	Gene description	Uniprot	Chromosome	Position	Protein class	Biological process	Molecular function	Disease involvement	Evidence	HPA evidence	UniProt evidence	NeXtProt evidence	RNA tissue specificity	RNA tissue distribution	RNA tissue specificity score	RNA tissue specific nTPM	RNA single cell type specificity	RNA single cell type distribution	RNA single cell type specificity score	RNA single cell type specific nTPM	RNA cancer specificity	RNA cancer distribution	RNA cancer specificity score	RNA cancer specific FPKM	RNA brain regional specificity	RNA brain regional distribution	RNA brain regional specificity score	RNA brain regional specific nTPM	RNA blood cell specificity	RNA blood cell distribution	RNA blood cell specificity score	RNA blood cell specific nTPM	RNA blood lineage specificity	RNA blood lineage distribution	RNA blood lineage specificity score	RNA blood lineage specific nTPM	RNA cell line specificity	RNA cell line distribution	RNA cell line specificity score	RNA cell line specific nTPM	RNA tissue cell type enrichment	RNA mouse brain regional specificity	RNA mouse brain regional distribution	RNA mouse brain regional specificity score	RNA mouse brain regional specific nTPM	RNA pig brain regional specificity	RNA pig brain regional distribution
AAAS		ENSG00000094914	Aladin WD repeat nucleoporin	Q9NRG9	12	53307456-53324864	Disease related genes, Human disease related genes, Metabolic proteins, Potential drug targets, Predicted intracellular proteins, Transporters	mRNA transport, Protein transport, Translocation, Transport		Disease variant	Evidence at protein level	Evidence at transcript level	Evidence at protein level	Evidence at protein level	Low tissue specificity	Detected in all			Low cell type specificity	Detected in all			Low cancer specificity	Detected in all			Low region specificity	Detected in all			Low immune cell specificity	Detected in all			Low lineage specificity	Detected in all			Low cancer specificity	Detected in all			Testis - Sertoli cells	Low region specificity	Detected in all			Low region specificity	Detected in all
AAGAB	FLJ11506, p34	ENSG00000103591	Alpha and gamma adaptin binding protein	Q6PD74	15	67200667-67255195	Disease related genes, Human disease related genes, Potential drug targets, Predicted intracellular proteins, Transporters	Protein transport, Transport		Palmoplantar keratoderma	Evidence at protein level	Evidence at protein level	Evidence at protein level	Evidence at protein level	Low tissue specificity	Detected in all			Low cell type specificity	Detected in all			Low cancer specificity	Detected in all			Low region specificity	Detected in all			Low immune cell specificity	Detected in all			Low lineage specificity	Detected in all			Low cancer specificity	Detected in all			Breast - Breast glandular cells, Testis - Spermatocytes	Low region specificity	Detected in all			Low region specificity	Detected in all
AATK	AATYK, AATYK1, KIAA0641, LMR1, LMTK1, PPP1R77	ENSG00000181409	Apoptosis associated tyrosine kinase	Q6ZMQ8	17	81110487-81166221	Enzymes, Predicted intracellular proteins, Predicted membrane proteins, Transporters		Kinase, Serine/threonine-protein kinase, Transferase		Evidence at protein level	Evidence at transcript level	Evidence at protein level	Evidence at protein level	Tissue enhanced	Detected in many		brain: 98.7;intestine: 30.0	Cell type enhanced	Detected in many		Bipolar cells: 81.1;Oligodendrocytes: 226.4;Schwann cells: 84.6	Low cancer specificity	Detected in many			Low region specificity	Detected in all			Immune cell enriched	Detected in single	11	neutrophil: 2.0	Lineage enriched	Detected in single	11	granulocytes: 2.0	Low cancer specificity	Detected in many			Kidney - Endothelial cells	Low region specificity	Detected in all			Low region specificity	Detected in all
ABCA1	ABC1, HDLDT1, TGD	ENSG00000165029	ATP binding cassette subfamily A member 1	O95477	9	104781006-104928155	Disease related genes, Enzymes, FDA approved drug targets, Human disease related genes, Metabolic proteins, Plasma proteins, Predicted intracellular proteins, Predicted membrane proteins, Transporters	Cholesterol metabolism, Lipid metabolism, Steroid metabolism, Sterol metabolism, Transport	Translocase	Atherosclerosis, Disease variant, FDA approved drug targets	Evidence at protein level	Evidence at transcript level	Evidence at protein level	Evidence at protein level	Low tissue specificity	Detected in all			Cell type enhanced	Detected in many		granulocytes: 147.1;Hepatocytes: 135.0;Kupffer cells: 149.2;Langerhans cells: 126.1;Macrophages: 114.3	Low cancer specificity	Detected in all			Low region specificity	Detected in all			Group enriched	Detected in many	5	eosinophil: 13.1;neutrophil: 10.7	Lineage enriched	Detected in many	8	granulocytes: 13.1	Low cancer specificity	Detected in many			Breast - Adipocytes (Breast)	Low region specificity	Detected in all			Low region specificity	Detected in all
ABCA10	EST698739	ENSG00000154263	ATP binding cassette subfamily A member 10	Q8WWZ4	17	69147214-69244846	Predicted intracellular proteins, Predicted membrane proteins, Transporters	Transport	Translocase		Evidence at protein level	Evidence at transcript level	Evidence at transcript level	Evidence at protein level	Tissue enhanced	Detected in many		ovary: 17.7	Cell type enhanced	Detected in many		Early spermatids: 210.9;Excitatory neurons: 88.8;Fibroblasts: 56.2;Inhibitory neurons: 107.9;Late spermatids: 112.9;Leydig cells: 54.0;Microglial cells: 178.9	Low cancer specificity	Detected in some			Low region specificity	Detected in all			Not detected in immune cells	Not detected			Not detected	Not detected			Cancer enhanced	Detected in some		Rhabdoid: 1.4	Thyroid - Fibroblasts					Low region specificity	Detected in many
ABCA12	DKFZP434G232, ICR2B, LI2	ENSG00000144452	ATP binding cassette subfamily A member 12	Q86UK0	2	214931542-215138626	Disease related genes, Enzymes, Human disease related genes, Plasma proteins, Potential drug targets, Predicted membrane proteins, Transporters	Lipid transport, Transport	Translocase	Disease variant, Ichthyosis	Evidence at protein level	Evidence at transcript level	Evidence at protein level	Evidence at protein level	Tissue enhanced	Detected in some		breast: 5.6;skin 1: 20.2	Cell type enhanced	Detected in some		Basal keratinocytes: 12.2;Basal respiratory cells: 7.0;Ionocytes: 6.3;Suprabasal keratinocytes: 32.7	Cancer enhanced	Detected in many		head and neck cancer: 5.4	Low region specificity	Detected in single			Not detected in immune cells	Not detected			Not detected	Not detected			Cancer enhanced	Detected in many		breast cancer: 7.8	Breast - Breast glandular cells, Skin - Keratinocyte (granular)	Not detected	Not detected			Group enriched	Detected in some
ABCA2	ABC2	ENSG00000107331	ATP binding cassette subfamily A member 2	Q9BZC7	9	137007234-137028915	Disease related genes, Human disease related genes, Plasma proteins, Potential drug targets, Predicted intracellular proteins, Predicted membrane proteins, Transporters	Transport	Translocase	Disease variant, Epilepsy, Intellectual disability	Evidence at protein level	Evidence at protein level	Evidence at protein level	Evidence at protein level	Tissue enriched	Detected in all	8	brain: 189.4	Cell type enriched	Detected in many	7	Oligodendrocytes: 361.9	Low cancer specificity	Detected in all			Low region specificity	Detected in all			Not detected in immune cells	Not detected			Not detected	Not detected			Low cancer specificity	Detected in many				Low region specificity	Detected in all			Low region specificity	Detected in all
ABCA3	ABC-C, ABC3, EST111653, LBM180	ENSG00000167972	ATP binding cassette subfamily A member 3	Q99758	16	2275881-2340746	Disease related genes, Enzymes, Human disease related genes, Metabolic proteins, Plasma proteins, Potential drug targets, Predicted membrane proteins, Transporters	Lipid transport, Transport	Translocase	Disease variant	Evidence at protein level	Evidence at protein level	Evidence at protein level	Evidence at protein level	Tissue enhanced	Detected in many		brain: 39.2;lung: 88.4	Group enriched	Detected in many	6	Alveolar cells type 1: 220.8;Alveolar cells type 2: 553.4	Low cancer specificity	Detected in all			Low region specificity	Detected in all			Not detected in immune cells	Not detected			Not detected	Not detected			Low cancer specificity	Detected in all			Lung - Alveolar cells type 2, Testis - Spermatogonia	Low region specificity	Detected in all			Low region specificity	Detected in all
ABCA4	ABCR, ARMD2, CORD3, FFM, RP19, STGD, STGD1	ENSG00000198691	ATP binding cassette subfamily A member 4	P78363	1	93992834-94121148	Disease related genes, Enzymes, Human disease related genes, Metabolic proteins, Plasma proteins, Potential drug targets, Predicted membrane proteins, Transporters	Sensory transduction, Transport, Vision	Translocase	Age-related macular degeneration, Cone-rod dystrophy, Disease variant, Retinitis pigmentosa, Stargardt disease	Evidence at protein level	Evidence at protein level	Evidence at protein level	Evidence at protein level	Group enriched	Detected in some	43	choroid plexus: 93.3;retina: 343.6	Group enriched	Detected in some	5	Cone photoreceptor cells: 261.7;Rod photoreceptor cells: 517.5	Cancer enhanced	Detected in many		lung cancer: 3.1	Region enriched	Detected in many	17	choroid plexus: 313.0	Not detected in immune cells	Not detected			Not detected	Not detected			Low cancer specificity	Detected in many			Testis - Late spermatids	Low region specificity	Detected in many			Not detected	Not detected
ABCA5	EST90625	ENSG00000154265	ATP binding cassette subfamily A member 5	Q8WWZ7	17	69244311-69327244	Human disease related genes, Predicted intracellular proteins, Predicted membrane proteins, Transporters	Lipid transport, Transport	Translocase		Evidence at protein level	Evidence at transcript level	Evidence at protein level	Evidence at protein level	Low tissue specificity	Detected in all			Cell type enhanced	Detected in all		Spermatocytes: 207.7	Low cancer specificity	Detected in all			Low region specificity	Detected in all			Low immune cell specificity	Detected in many			Low lineage specificity	Detected in many			Low cancer specificity	Detected in all			Testis - Spermatocytes	Low region specificity	Detected in all			Low region specificity	Detected in all
ABCA6	EST155051	ENSG00000154262	ATP binding cassette subfamily A member 6	Q8N139	17	69078702-69141895	Predicted intracellular proteins, Predicted membrane proteins, Transporters	Transport	Translocase		Evidence at protein level	Evidence at protein level	Evidence at protein level	Evidence at protein level	Tissue enhanced	Detected in many		liver: 75.6	Cell type enhanced	Detected in many		Excitatory neurons: 60.4;Fibroblasts: 120.4;Hepatocytes: 85.4;Inhibitory neurons: 74.7;Langerhans cells: 57.3;Microglial cells: 89.5;Ovarian stromal cells: 83.2;Schwann cells: 69.6	Cancer enriched	Detected in some	7	liver cancer: 4.8	Low region specificity	Detected in all			Not detected in immune cells	Not detected			Not detected	Not detected			Cancer enhanced	Detected in some		Gastric cancer: 1.9;lymphoma: 3.1	Kidney - Fibroblasts, Liver - Hepatocytes, Pancreas - Fibroblasts	Low region specificity	Detected in many			Low region specificity	Detected in many
ABCA7	ABCX	ENSG00000064687	ATP binding cassette subfamily A member 7	Q8IZY2	19	1039997-1065572	Disease related genes, Enzymes, Human disease related genes, Potential drug targets, Predicted intracellular proteins, Predicted membrane proteins, Transporters	Lipid transport, Phagocytosis, Transport	Translocase	Alzheimer disease, Amyloidosis, Neurodegeneration	Evidence at protein level	Evidence at protein level	Evidence at protein level	Evidence at protein level	Tissue enhanced	Detected in many		pituitary gland: 28.0	Group enriched	Detected in many	4	Alveolar cells type 1: 128.3;Bipolar cells: 112.4;Cone photoreceptor cells: 115.5;Extravillous trophoblasts: 366.9;Rod photoreceptor cells: 239.4	Low cancer specificity	Detected in all			Low region specificity	Detected in all			Low immune cell specificity	Detected in many			Low lineage specificity	Detected in many			Low cancer specificity	Detected in many				Low region specificity	Detected in all			Low region specificity	Detected in all
ABCA8	KIAA0822	ENSG00000141338	ATP binding cassette subfamily A member 8	O94911	17	68867289-68955392	Metabolic proteins, Predicted membrane proteins, Transporters	Lipid transport, Transport	Translocase		Evidence at protein level	Evidence at protein level	Evidence at protein level	Evidence at protein level	Low tissue specificity	Detected in many			Cell type enhanced	Detected in many		Fibroblasts: 233.8;Leydig cells: 512.7;Microglial cells: 154.8;Oligodendrocytes: 378.5;Ovarian stromal cells: 128.9;Schwann cells: 228.2;Sertoli cells: 206.7	Low cancer specificity	Detected in many			Low region specificity	Detected in all			Not detected in immune cells	Not detected			Not detected	Not detected			Cancer enriched	Detected in some	9	Rhabdoid: 16.0	Heart muscle - Fibroblasts, Liver - Hepatocytes, Pancreas - Fibroblasts, Skeletal muscle - Fibroblasts, Thyroid - Fibroblasts	Low region specificity	Detected in all			Low region specificity	Detected in all
ABCA9	EST640918	ENSG00000154258	ATP binding cassette subfamily A member 9	Q8IUA7	17	68974488-69060949	Predicted membrane proteins, Transporters	Transport	Translocase		Evidence at protein level	Evidence at protein level	Evidence at protein level	Evidence at protein level	Low tissue specificity	Detected in many			Cell type enhanced	Detected in many		Excitatory neurons: 53.7;Fibroblasts: 92.9;Inhibitory neurons: 70.3;Leydig cells: 94.8;Microglial cells: 217.4	Low cancer specificity	Detected in some			Low region specificity	Detected in all			Not detected in immune cells	Not detected			Not detected	Not detected			Low cancer specificity	Detected in some			Pancreas - Fibroblasts, Thyroid - Fibroblasts	Low region specificity	Detected in all			Low region specificity	Detected in all
ABCB1	ABC20, CD243, CLCS, GP170, MDR1, p-170, P-gp, PGY1	ENSG00000085563	ATP binding cassette subfamily B member 1	P08183	7	87503017-87713323	Cancer-related genes, CD markers, Disease related genes, Enzymes, Human disease related genes, Metabolic proteins, Plasma proteins, Predicted intracellular proteins, Predicted membrane proteins, Transporters	Lipid transport, Transport	Translocase	Cancer-related genes	Evidence at protein level	Evidence at protein level	Evidence at protein level	Evidence at protein level	Tissue enhanced	Detected in many		adrenal gland: 98.7;intestine: 68.8	Cell type enhanced	Detected in many		Cholangiocytes: 101.1;Microglial cells: 544.8;Proximal enterocytes: 247.2	Cancer enhanced	Detected in many		renal cancer: 14.2	Low region specificity	Detected in all			Immune cell enhanced	Detected in many		MAIT T-cell: 27.2;NK-cell: 17.9	Group enriched	Detected in many	9	NK-cells: 17.9;T-cells: 27.2	Cancer enhanced	Detected in many		colorectal cancer: 26.0;liver cancer: 17.4	Prostate - Endothelial cells	Low region specificity	Detected in all			Low region specificity	Detected in all
ABCB10	EST20237, M-ABC2, MTABC2	ENSG00000135776	ATP binding cassette subfamily B member 10	Q9NRK6	1	229516582-229558707	Plasma proteins, Predicted membrane proteins, Transporters	Transport			Evidence at protein level	Evidence at transcript level	Evidence at protein level	Evidence at protein level	Tissue enhanced	Detected in all		bone marrow: 59.3	Cell type enriched	Detected in many	5	Erythroid cells: 147.0	Low cancer specificity	Detected in all			Low region specificity	Detected in all			Low immune cell specificity	Detected in some			Low lineage specificity	Detected in single			Low cancer specificity	Detected in all				Low region specificity	Detected in all			Low region specificity	Detected in all
ABCB11	ABC16, BSEP, PFIC-2, PFIC2, PGY4, SPGP	ENSG00000073734	ATP binding cassette subfamily B member 11	O95342	2	168915498-169031324	Disease related genes, Human disease related genes, Metabolic proteins, Potential drug targets, Predicted intracellular proteins, Predicted membrane proteins, Transporters	Lipid transport, Transport	Translocase	Disease variant, Intrahepatic cholestasis	Evidence at protein level	Evidence at protein level	Evidence at protein level	Evidence at protein level	Tissue enriched	Detected in some	13	liver: 78.1	Group enriched	Detected in some	5	Early spermatids: 45.5;Hepatocytes: 122.9	Cancer enriched	Detected in single	87	liver cancer: 6.7	Low region specificity	Detected in some			Not detected in immune cells	Not detected			Not detected	Not detected			Cancer enhanced	Detected in single		liver cancer: 1.8	Testis - Early spermatids, Testis - Late spermatids	Not detected	Not detected			Not detected	Not detected
ABCB4	GBD1, MDR2, MDR3, PFIC-3, PGY3	ENSG00000005471	ATP binding cassette subfamily B member 4	P21439	7	87401696-87480435	Disease related genes, Enzymes, Human disease related genes, Metabolic proteins, Plasma proteins, Potential drug targets, Predicted intracellular proteins, Predicted membrane proteins, Transporters	Lipid transport, Transport	Translocase	Disease variant, Intrahepatic cholestasis	Evidence at protein level	Evidence at protein level	Evidence at protein level	Evidence at protein level	Tissue enriched	Detected in some	16	liver: 119.4	Cell type enriched	Detected in some	10	Hepatocytes: 202.2	Cancer enriched	Detected in some	11	liver cancer: 16.3	Low region specificity	Detected in many			Group enriched	Detected in some	5	memory B-cell: 4.4;naive B-cell: 8.2	Lineage enriched	Detected in many	7	B-cells: 8.2	Cancer enhanced	Detected in some		skin cancer: 9.0	Colon - Enteric glia cells, Heart muscle - Cardiomyocytes, Skeletal muscle - Skeletal myocytes, Skin - Fibroblast_1	Low region specificity	Detected in many
ABCB5	ABCB5alpha, ABCB5beta, EST422562	ENSG00000004846	ATP binding cassette subfamily B member 5	Q2M3G0	7	20615667-20777038	Enzymes, Predicted intracellular proteins, Predicted membrane proteins, Transporters	Differentiation, Transport	Translocase		Evidence at protein level	Evidence at transcript level	Evidence at protein level	Evidence at protein level	Tissue enriched	Detected in some	10	epididymis: 26.6	Cell type enriched	Detected in some	4	Early spermatids: 10.1	Cancer enriched	Detected in some	9	melanoma: 5.2	Low region specificity	Detected in all			Not detected in immune cells	Not detected			Not detected	Not detected			Cancer enriched	Detected in some	13	skin cancer: 39.2	Stomach - Fibroblasts	Not detected	Not detected			Not detected	Not detected
ABCB6	EST45597, MTABC3, umat	ENSG00000115657	ATP binding cassette subfamily B member 6 (Langereis blood group)	Q9NP58	2	219209772-219218994	Disease related genes, Enzymes, Human disease related genes, Metabolic proteins, Potential drug targets, Predicted membrane proteins, Transporters	Transport	Translocase	Disease variant, Dyskeratosis congenita, Microphthalmia	Evidence at protein level	Evidence at protein level	Evidence at protein level	Evidence at protein level	Low tissue specificity	Detected in all			Cell type enhanced	Detected in some		Astrocytes: 13.9;Excitatory neurons: 12.5;Gastric mucus-secreting cells: 4.7;Inhibitory neurons: 10.4;Oligodendrocyte precursor cells: 12.7;Oligodendrocytes: 5.2	Low cancer specificity	Detected in all			Low region specificity	Detected in all			Low immune cell specificity	Detected in some			Low lineage specificity	Detected in many			Low cancer specificity	Detected in all			Testis - Early spermatids	Low region specificity	Detected in all			Low region specificity	Detected in all
ABCB7	ABC7, ASAT, Atm1p, EST140535	ENSG00000131269	ATP binding cassette subfamily B member 7	O75027	X	75051048-75156732	Disease related genes, Human disease related genes, Plasma proteins, Potential drug targets, Predicted intracellular proteins, Predicted membrane proteins, Transporters	Transport		Disease variant	Evidence at protein level	Evidence at transcript level	Evidence at protein level	Evidence at protein level	Low tissue specificity	Detected in all			Low cell type specificity	Detected in many			Low cancer specificity	Detected in all			Low region specificity	Detected in all			Low immune cell specificity	Detected in all			Low lineage specificity	Detected in all			Low cancer specificity	Detected in all			Liver - Hepatocytes	Low region specificity	Detected in all			Low region specificity	Detected in all
ABCB8	EST328128, M-ABC1, MABC1, MITOSUR	ENSG00000197150	ATP binding cassette subfamily B member 8	Q9NUT2	7	151028422-151047782	Predicted intracellular proteins, Predicted membrane proteins, Transporters	Ion transport, Potassium transport, Transport			Evidence at protein level	Evidence at protein level	Evidence at protein level	Evidence at protein level	Low tissue specificity	Detected in all			Cell type enhanced	Detected in many		Syncytiotrophoblasts: 82.8	Low cancer specificity	Detected in all			Low region specificity	Detected in all			Low immune cell specificity	Detected in many			Low lineage specificity	Detected in all			Low cancer specificity	Detected in all				Low region specificity	Detected in all			Low region specificity	Detected in all
ABCB9	EST122234	ENSG00000150967	ATP binding cassette subfamily B member 9	Q9NP78	12	122920951-122981649	Enzymes, Predicted intracellular proteins, Predicted membrane proteins, Transporters	Peptide transport, Protein transport, Transport	Translocase		Evidence at protein level	Evidence at protein level	Evidence at protein level	Evidence at protein level	Tissue enhanced	Detected in all		brain: 19.8	Cell type enhanced	Detected in many		Excitatory neurons: 44.8;Inhibitory neurons: 40.0;Plasma cells: 99.6	Low cancer specificity	Detected in many			Low region specificity	Detected in all			Low immune cell specificity	Detected in some			Low lineage specificity	Detected in many			Low cancer specificity	Detected in all				Low region specificity	Detected in all			Low region specificity	Detected in all
ABCC1	GS-X, MRP, MRP1	ENSG00000103222	ATP binding cassette subfamily C member 1	P33527	16	15949138-16143257	Cancer-related genes, Disease related genes, Enzymes, FDA approved drug targets, Human disease related genes, Metabolic proteins, Plasma proteins, Predicted membrane proteins, Transporters	Lipid transport, Transport	Hydrolase, Translocase	Cancer-related genes, Deafness, FDA approved drug targets, Non-syndromic deafness	Evidence at protein level	Evidence at protein level	Evidence at protein level	Evidence at protein level	Low tissue specificity	Detected in many			Low cell type specificity	Detected in many			Low cancer specificity	Detected in all			Low region specificity	Detected in all			Not detected in immune cells	Not detected			Not detected	Not detected			Low cancer specificity	Detected in all			Breast - Fibroblasts, Thyroid - Thyroid glandular cells	Low region specificity	Detected in all			Low region specificity	Detected in all
ABCC10	EST182763, MRP7, SIMRP7	ENSG00000124574	ATP binding cassette subfamily C member 10	Q5T3U5	6	43427366-43450427	Enzymes, Predicted intracellular proteins, Predicted membrane proteins, Transporters	Lipid transport, Transport	Translocase		Evidence at protein level	Evidence at transcript level	Evidence at protein level	Evidence at protein level	Low tissue specificity	Detected in all			Low cell type specificity	Detected in many			Low cancer specificity	Detected in all			Low region specificity	Detected in all			Low immune cell specificity	Detected in many			Low lineage specificity	Detected in all			Low cancer specificity	Detected in all				Low region specificity	Detected in many			Low region specificity	Detected in all
ABCC11	MRP8	ENSG00000121270	ATP binding cassette subfamily C member 11	Q96J66	16	48165773-48247568	Enzymes, Metabolic proteins, Predicted intracellular proteins, Predicted membrane proteins, Transporters	Lipid transport, Transport	Translocase		Evidence at protein level	Evidence at transcript level	Evidence at protein level	Evidence at protein level	Tissue enriched	Detected in some	13	breast: 45.3	Cell type enhanced	Detected in some		Astrocytes: 3.1;Breast glandular cells: 6.1;Early spermatids: 3.7;Hepatocytes: 3.7;Prostatic glandular cells: 5.2;Spermatocytes: 3.1	Cancer enriched	Detected in some	4	breast cancer: 8.7	Low region specificity	Detected in many			Not detected in immune cells	Not detected			Not detected	Not detected			Group enriched	Detected in some	8	breast cancer: 11.0;prostate cancer: 4.7	Adipose visceral - Adipocytes (Visceral), Skin - Sebaceous gland cells, Testis - Early spermatids					Not detected	Not detected
ABCC2	CMOAT, cMRP, DJS, MRP2	ENSG00000023839	ATP binding cassette subfamily C member 2	Q92887	10	99782640-99852594	Cancer-related genes, Disease related genes, Enzymes, FDA approved drug targets, Human disease related genes, Metabolic proteins, Plasma proteins, Predicted membrane proteins, Transporters	Lipid transport, Transport	Translocase	Cancer-related genes, Disease variant, FDA approved drug targets	Evidence at protein level	Evidence at protein level	Evidence at protein level	Evidence at protein level	Tissue enhanced	Detected in many		intestine: 39.1;liver: 118.0	Cell type enriched	Detected in many	6	Hepatocytes: 213.3	Cancer enriched	Detected in many	5	liver cancer: 24.0	Low region specificity	Detected in some			Not detected in immune cells	Not detected			Not detected	Not detected			Cancer enhanced	Detected in many		liver cancer: 63.3;Rhabdoid: 79.2	Kidney - Proximal tubular cells, Testis - Early spermatids	Not detected	Not detected			Low region specificity	Detected in many
ABCC3	cMOAT2, EST90757, MLP2, MOAT-D, MRP3	ENSG00000108846	ATP binding cassette subfamily C member 3	O15438	17	50634777-50692253	Cancer-related genes, Enzymes, Metabolic proteins, Predicted intracellular proteins, Predicted membrane proteins, Transporters	Lipid transport, Transport	Translocase	Cancer-related genes	Evidence at protein level	Evidence at protein level	Evidence at protein level	Evidence at protein level	Tissue enhanced	Detected in many		adrenal gland: 57.3;liver: 49.1	Cell type enhanced	Detected in many		Cholangiocytes: 221.3;Distal enterocytes: 227.9;Exocrine glandular cells: 119.5;Gastric mucus-secreting cells: 229.3;Hepatocytes: 150.5;Late spermatids: 128.5;Paneth cells: 182.8	Low cancer specificity	Detected in many			Low region specificity	Detected in all			Immune cell enhanced	Detected in some		intermediate monocyte: 5.1;non-classical monocyte: 6.4	Lineage enriched	Detected in many	5	monocytes: 6.4	Low cancer specificity	Detected in many			Prostate - Prostate basal glandular cells, Stomach - Gastric mucous cells	Low region specificity	Detected in many			Low region specificity	Detected in many
ABCC4	EST170205, MOAT-B, MOATB, MRP4	ENSG00000125257	ATP binding cassette subfamily C member 4	O15439	13	95019835-95301475	Enzymes, Metabolic proteins, Plasma proteins, Predicted membrane proteins, Transporters	Lipid transport, Transport	Translocase		Evidence at protein level	Evidence at protein level	Evidence at protein level	Evidence at protein level	Tissue enhanced	Detected in many		prostate: 39.8	Cell type enriched	Detected in many	4	Microglial cells: 194.1	Cancer enriched	Detected in all	8	prostate cancer: 90.8	Low region specificity	Detected in all			Low immune cell specificity	Detected in many			Low lineage specificity	Detected in many			Cancer enhanced	Detected in all		prostate cancer: 68.3	Lung - Alveolar cells type 2, Prostate - Prostate glandular cells, Testis - Spermatogonia	Low region specificity	Detected in all			Low region specificity	Detected in all
ABCC5	EST277145, MOAT-C, MRP5, SMRP	ENSG00000114770	ATP binding cassette subfamily C member 5	O15440	3	183919934-184017939	Cancer-related genes, Enzymes, Metabolic proteins, Predicted intracellular proteins, Predicted membrane proteins, Transporters	Transport	Translocase	Cancer-related genes	Evidence at protein level	Evidence at transcript level	Evidence at protein level	Evidence at protein level	Low tissue specificity	Detected in all			Cell type enhanced	Detected in all		Cone photoreceptor cells: 125.7;Excitatory neurons: 97.9;Inhibitory neurons: 117.9;Rod photoreceptor cells: 121.9	Low cancer specificity	Detected in all			Region enriched	Detected in all	4	choroid plexus: 323.0	Low immune cell specificity	Detected in all			Low lineage specificity	Detected in all			Low cancer specificity	Detected in all			Stomach - Gastric mucous cells	Low region specificity	Detected in all			Low region specificity	Detected in all
ABCC6	ARA, EST349056, MLP1, MRP6, PXE, URG7	ENSG00000091262	ATP binding cassette subfamily C member 6	O95255	16	16149565-16223522	Cancer-related genes, Disease related genes, Enzymes, Human disease related genes, Plasma proteins, Potential drug targets, Predicted membrane proteins, Transporters	Sensory transduction, Transport, Vision	Translocase	Cancer-related genes, Disease variant	Evidence at protein level	Evidence at protein level	Evidence at protein level	Evidence at protein level	Tissue enhanced	Detected in many		kidney: 22.4;liver: 45.9	Cell type enhanced	Detected in many		Cholangiocytes: 19.1;Hepatocytes: 46.7;Proximal enterocytes: 23.3;Proximal tubular cells: 45.4	Group enriched	Detected in many	5	liver cancer: 16.7;renal cancer: 5.0	Low region specificity	Detected in many			Immune cell enriched	Detected in single	5	classical monocyte: 3.9	Lineage enriched	Detected in single	5	monocytes: 3.9	Cancer enhanced	Detected in many		liver cancer: 9.2	Adipose visceral - Adipocytes (Visceral), Kidney - Proximal tubular cells, Kidney - Proximal tubular cells, Liver - Hepatocytes, Lung - Alveolar cells type 2, Skin - Eccrine sweat gland cells	Not detected	Not detected			Not detected	Not detected
ABCC8	ABC36, HHF1, HI, HRINS, MRP8, PHHI, SUR, SUR1, TNDM2	ENSG00000006071	ATP binding cassette subfamily C member 8	Q09428	11	17392498-17476894	Disease related genes, FDA approved drug targets, Human disease related genes, Metabolic proteins, Plasma proteins, Predicted membrane proteins, Transporters	Transport	Receptor	Diabetes mellitus, Disease variant, FDA approved drug targets	Evidence at protein level	Evidence at transcript level	Evidence at protein level	Evidence at protein level	Group enriched	Detected in many	5	brain: 42.2;pancreas: 19.5;pituitary gland: 33.4	Cell type enhanced	Detected in some		Astrocytes: 18.6;Bipolar cells: 47.0;Endometrial stromal cells: 16.4;Enteroendocrine cells: 16.5;Excitatory neurons: 46.6;Horizontal cells: 18.9;Inhibitory neurons: 37.6;Oligodendrocyte precursor cells: 36.8;Pancreatic endocrine cells: 30.6	Cancer enriched	Detected in some	9	pancreatic cancer: 16.5	Low region specificity	Detected in all			Not detected in immune cells	Not detected			Not detected	Not detected			Cancer enriched	Detected in single	9	thyroid cancer: 3.4	Heart muscle - Cardiomyocytes, Pancreas - Alpha cells, Pancreas - Beta cells	Low region specificity	Detected in all			Low region specificity	Detected in all
ABCC9	CMD1O, SUR2	ENSG00000069431	ATP binding cassette subfamily C member 9	O60706	12	21797389-21942543	Disease related genes, FDA approved drug targets, Human disease related genes, Metabolic proteins, Predicted membrane proteins, Transporters	Transport	Receptor	Atrial fibrillation, Cardiomyopathy, Disease variant, FDA approved drug targets, Intellectual disability	Evidence at protein level	Evidence at transcript level	Evidence at protein level	Evidence at protein level	Tissue enhanced	Detected in many		skeletal muscle: 39.3	Cell type enhanced	Detected in many		Astrocytes: 68.4;Cardiomyocytes: 37.0;Fibroblasts: 30.5;Hepatocytes: 83.2;Sertoli cells: 46.2;Skeletal myocytes: 53.7;Smooth muscle cells: 84.8	Low cancer specificity	Detected in many			Low region specificity	Detected in all			Not detected in immune cells	Not detected			Not detected	Not detected			Low cancer specificity	Detected in many			Kidney - Fibroblasts	Low region specificity	Detected in all			Low region specificity	Detected in all
ABCD1	adrenoleukodystrophy, ALD, ALDP, AMN	ENSG00000101986	ATP binding cassette subfamily D member 1	P33897	X	153724856-153744755	Disease related genes, Human disease related genes, Metabolic proteins, Potential drug targets, Predicted membrane proteins, Transporters	Transport	Hydrolase, Translocase	Disease variant	Evidence at protein level	Evidence at transcript level	Evidence at protein level	Evidence at protein level	Low tissue specificity	Detected in many			Cell type enhanced	Detected in many		Proximal enterocytes: 35.9;Sertoli cells: 29.9;Syncytiotrophoblasts: 26.5	Cancer enhanced	Detected in all		melanoma: 36.0	Low region specificity	Detected in all			Low immune cell specificity	Detected in many			Low lineage specificity	Detected in many			Low cancer specificity	Detected in all			Adipose subcutaneous - Adipocytes (Subcutaneous), Adipose visceral - Adipocytes (Visceral), Breast - Adipocytes (Breast), Testis - Sertoli cells	Low region specificity	Detected in all			Low region specificity	Detected in all
ABCD2	ALDL1, ALDR, ALDRP	ENSG00000173208	ATP binding cassette subfamily D member 2	Q9UBJ2	12	39550033-39619803	Metabolic proteins, Predicted membrane proteins, Transporters	Transport	Hydrolase, Translocase		Evidence at protein level	Evidence at transcript level	Evidence at protein level	Evidence at protein level	Tissue enhanced	Detected in many		adipose tissue: 15.2	Cell type enhanced	Detected in some		Astrocytes: 67.8;Bipolar cells: 46.3;Excitatory neurons: 32.1;Inhibitory neurons: 32.9	Cancer enriched	Detected in single	7	glioma: 1.9	Low region specificity	Detected in all			Low immune cell specificity	Detected in many			Lineage enriched	Detected in single	4	T-cells: 4.2	Group enriched	Detected in some	8	lymphoma: 2.2;Myeloma: 8.2;Neuroblastoma: 3.5	Adipose subcutaneous - Adipocytes (Subcutaneous), Adipose visceral - Adipocytes (Visceral), Breast - Adipocytes (Breast), Colon - Colon enteroendocrine cells, Heart muscle - Cardiomyocytes	Low region specificity	Detected in all			Low region specificity	Detected in all
ABCD3	PMP70, PXMP1, ZWS2	ENSG00000117528	ATP binding cassette subfamily D member 3	P28288	1	94418389-94518666	Disease related genes, Human disease related genes, Metabolic proteins, Potential drug targets, Predicted membrane proteins, Transporters	Transport	Hydrolase, Translocase		Evidence at protein level	Evidence at protein level	Evidence at protein level	Evidence at protein level	Tissue enhanced	Detected in all		liver: 122.8	Low cell type specificity	Detected in all			Low cancer specificity	Detected in all			Low region specificity	Detected in all			Low immune cell specificity	Detected in many			Low lineage specificity	Detected in all			Low cancer specificity	Detected in all			Breast - Breast glandular cells, Lung - Alveolar cells type 2	Low region specificity	Detected in all			Low region specificity	Detected in all
ABCD4	EST352188, P70R, PMP69, PXMP1L	ENSG00000119688	ATP binding cassette subfamily D member 4	O14678	14	74285269-74303055	Disease related genes, Enzymes, Human disease related genes, Plasma proteins, Potential drug targets, Predicted intracellular proteins, Predicted membrane proteins, Transporters	Transport	Translocase	Disease variant	Evidence at protein level	Evidence at transcript level	Evidence at protein level	Evidence at protein level	Low tissue specificity	Detected in all			Low cell type specificity	Detected in all			Low cancer specificity	Detected in all			Low region specificity	Detected in all			Low immune cell specificity	Detected in all			Low lineage specificity	Detected in all			Low cancer specificity	Detected in all				Low region specificity	Detected in all			Low region specificity	Detected in all
ABCE1	OABP, RLI, RLI1, RNASEL1, RNASELI, RNS4I	ENSG00000164163	ATP binding cassette subfamily E member 1	P61221	4	145098288-145129524	Predicted intracellular proteins, Transporters	Host-virus interaction, Translation regulation	Chaperone		Evidence at protein level	Evidence at protein level	Evidence at protein level	Evidence at protein level	Low tissue specificity	Detected in all			Low cell type specificity	Detected in all			Low cancer specificity	Detected in all			Low region specificity	Detected in all			Low immune cell specificity	Detected in many			Low lineage specificity	Detected in all			Low cancer specificity	Detected in all			Testis - Spermatocytes, Testis - Spermatogonia	Low region specificity	Detected in all			Low region specificity	Detected in all
ABCF1	ABC50, EST123147	ENSG00000204574	ATP binding cassette subfamily F member 1	Q8NE71	6	30571393-30597179	Plasma proteins, Predicted intracellular proteins, Transporters		Activator		Evidence at protein level	Evidence at protein level	Evidence at protein level	Evidence at protein level	Low tissue specificity	Detected in all			Low cell type specificity	Detected in all			Low cancer specificity	Detected in all			Low region specificity	Detected in all			Low immune cell specificity	Detected in all			Low lineage specificity	Detected in all			Low cancer specificity	Detected in all			Testis - Spermatocytes	Low region specificity	Detected in all			Low region specificity	Detected in all
ABCF2	ABC28, EST133090, HUSSY-18, M-ABC1	ENSG00000033050	ATP binding cassette subfamily F member 2	Q9UG63	7	151211484-151227205	Predicted intracellular proteins, Transporters				Evidence at protein level	Evidence at protein level	Evidence at protein level	Evidence at protein level	Low tissue specificity	Detected in all			Low cell type specificity	Detected in all			Low cancer specificity	Detected in all			Low region specificity	Detected in all			Low immune cell specificity	Detected in all			Low lineage specificity	Detected in all			Low cancer specificity	Detected in all			Testis - Early spermatids, Testis - Spermatocytes	Low region specificity	Detected in all			Low region specificity	Detected in all
ABCF3	EST201864	ENSG00000161204	ATP binding cassette subfamily F member 3	Q9NUQ8	3	184186095-184194012	Predicted intracellular proteins, Transporters	Antiviral defense			Evidence at protein level	Evidence at transcript level	Evidence at protein level	Evidence at protein level	Low tissue specificity	Detected in all			Low cell type specificity	Detected in all			Low cancer specificity	Detected in all			Low region specificity	Detected in all			Low immune cell specificity	Detected in all			Low lineage specificity	Detected in all			Low cancer specificity	Detected in all			Testis - Sertoli cells	Low region specificity	Detected in all			Low region specificity	Detected in all
ABCG1	ABC8	ENSG00000160179	ATP binding cassette subfamily G member 1	P45844	21	42199689-42297244	Metabolic proteins, Predicted intracellular proteins, Predicted membrane proteins, Transporters	Lipid transport, Transport	Translocase		Evidence at protein level	Evidence at protein level	Evidence at protein level	Evidence at protein level	Low tissue specificity	Detected in all			Cell type enhanced	Detected in many		Rod photoreceptor cells: 118.8;Syncytiotrophoblasts: 76.7	Low cancer specificity	Detected in all			Low region specificity	Detected in all			Group enriched	Detected in many	5	eosinophil: 35.7;neutrophil: 36.8	Lineage enriched	Detected in all	5	granulocytes: 36.8	Low cancer specificity	Detected in many			Kidney - Endothelial cells, Liver - Vascular Endothelial cells	Low region specificity	Detected in all			Low region specificity	Detected in all
ABCG2	ABCP, BCRP, CD338, EST157481, MXR	ENSG00000118777	ATP binding cassette subfamily G member 2 (Junior blood group)	Q9UNQ0	4	88090150-88231628	Cancer-related genes, CD markers, Enzymes, Human disease related genes, Metabolic proteins, Predicted intracellular proteins, Predicted membrane proteins, Transporters	Lipid transport, Transport	Translocase	Cancer-related genes	Evidence at protein level	Evidence at protein level	Evidence at protein level	Evidence at protein level	Tissue enhanced	Detected in many		intestine: 85.9	Cell type enhanced	Detected in many		Basal prostatic cells: 198.2;Distal enterocytes: 98.5;Extravillous trophoblasts: 89.8;Hofbauer cells: 125.1;Microglial cells: 177.1;Proximal enterocytes: 212.5	Cancer enhanced	Detected in many		glioma: 9.3	Low region specificity	Detected in all			Immune cell enhanced	Detected in some		MAIT T-cell: 2.2	Low lineage specificity	Detected in many			Low cancer specificity	Detected in many			Liver - Hepatocytes	Not detected	Not detected			Low region specificity	Detected in all
ABCG4	WHITE2	ENSG00000172350	ATP binding cassette subfamily G member 4	Q9H172	11	119149052-119162653	Predicted intracellular proteins, Predicted membrane proteins, Transporters	Lipid transport, Transport	Translocase		Evidence at protein level	Evidence at protein level	Evidence at protein level	Evidence at protein level	Group enriched	Detected in some	6	brain: 22.3;retina: 50.4	Group enriched	Detected in some	4	Bipolar cells: 14.2;Cone photoreceptor cells: 54.4;Rod photoreceptor cells: 45.4	Not detected	Not detected			Low region specificity	Detected in all			Not detected in immune cells	Not detected			Not detected	Not detected			Cancer enhanced	Detected in some		Neuroblastoma: 1.4	Colon - Colon enteroendocrine cells, Testis - Early spermatids	Low region specificity	Detected in all			Low region specificity	Detected in all
ABCG5	STSL	ENSG00000138075	ATP binding cassette subfamily G member 5	Q9H222	2	43812472-43838865	Disease related genes, Human disease related genes, Metabolic proteins, Potential drug targets, Predicted membrane proteins, Transporters	Lipid transport, Transport	Translocase	Disease variant	Evidence at protein level	Evidence at transcript level	Evidence at protein level	Evidence at protein level	Group enriched	Detected in some	69	intestine: 46.4;liver: 60.5	Group enriched	Detected in some	4	Hepatocytes: 48.1;Paneth cells: 20.8;Proximal enterocytes: 31.4	Cancer enriched	Detected in some	23	liver cancer: 11.7	Not detected	Not detected			Not detected in immune cells	Not detected			Not detected	Not detected			Not detected	Not detected			Liver - Hepatocytes	Not detected	Not detected			Low region specificity	Detected in single
ABCG8	GBD4	ENSG00000143921	ATP binding cassette subfamily G member 8	Q9H221	2	43831942-43882988	Disease related genes, Human disease related genes, Metabolic proteins, Potential drug targets, Predicted membrane proteins, Transporters	Lipid transport, Transport	Translocase	Disease variant	Evidence at protein level	Evidence at protein level	Evidence at protein level	Evidence at protein level	Group enriched	Detected in some	52	intestine: 30.6;liver: 61.9	Cell type enhanced	Detected in some		Hepatocytes: 67.5;Oocytes: 10.3;Paneth cells: 16.2;Proximal enterocytes: 33.9	Cancer enriched	Detected in some	30	liver cancer: 21.6	Low region specificity	Detected in all			Not detected in immune cells	Not detected			Not detected	Not detected			Not detected	Not detected			Kidney - Ascending Loop of Henle cells, Liver - Hepatocytes	Not detected	Not detected			Low region specificity	Detected in all
ABHD17A	C19orf27, FAM108A1, MGC5244	ENSG00000129968	Abhydrolase domain containing 17A, depalmitoylase	Q96GS6	19	1876810-1885496	Enzymes, Predicted intracellular proteins, Transporters		Hydrolase		Evidence at protein level	Evidence at transcript level	Evidence at protein level	Evidence at protein level	Tissue enhanced	Detected in all		brain: 199.2	Cell type enhanced	Detected in all		NK-cells: 397.6	Low cancer specificity	Detected in all			Low region specificity	Detected in all			Low immune cell specificity	Detected in many			Low lineage specificity	Detected in all			Low cancer specificity	Detected in all				Low region specificity	Detected in all			Low region specificity	Detected in all
ACBD3	GCP60, GOCAP1, GOLPH1, PAP7	ENSG00000182827	Acyl-CoA binding domain containing 3	Q9H3P7	1	226144679-226186741	Plasma proteins, Predicted intracellular proteins, Transporters	Host-virus interaction, Lipid biosynthesis, Lipid metabolism, Steroid biosynthesis			Evidence at protein level	Evidence at protein level	Evidence at protein level	Evidence at protein level	Low tissue specificity	Detected in all			Low cell type specificity	Detected in all			Low cancer specificity	Detected in all			Low region specificity	Detected in all			Low immune cell specificity	Detected in many			Low lineage specificity	Detected in all			Low cancer specificity	Detected in all			Thyroid - Thyroid glandular cells	Low region specificity	Detected in all			Low region specificity	Detected in all
ACBD5	DKFZp434A2417, KIAA1996	ENSG00000107897	Acyl-CoA binding domain containing 5	Q5T8D3	10	27168135-27243046	Disease related genes, Potential drug targets, Predicted intracellular proteins, Predicted membrane proteins, Transporters	Autophagy, Transport		Leukodystrophy	Evidence at protein level	Evidence at protein level	Evidence at protein level	Evidence at protein level	Low tissue specificity	Detected in all			Cell type enhanced	Detected in all		Cardiomyocytes: 155.1	Low cancer specificity	Detected in all			Low region specificity	Detected in all			Low immune cell specificity	Detected in all			Low lineage specificity	Detected in all			Low cancer specificity	Detected in all			Liver - Hepatocytes, Testis - Spermatocytes, Thyroid - Thyroid glandular cells	Low region specificity	Detected in all			Low region specificity	Detected in all
ACE2	ACEH	ENSG00000130234	Angiotensin converting enzyme 2	Q9BYF1	X	15494566-15607236	Enzymes, Metabolic proteins, Predicted membrane proteins, Predicted secreted proteins, Transporters	Host-virus interaction	Carboxypeptidase, Host cell receptor for virus entry, Hydrolase, Metalloprotease, Protease, Receptor		Evidence at protein level	Evidence at protein level	Evidence at protein level	Evidence at protein level	Tissue enhanced	Detected in many		gallbladder: 64.1;intestine: 237.9;kidney: 85.2	Cell type enriched	Detected in some	5	Proximal enterocytes: 201.8	Group enriched	Detected in many	4	colorectal cancer: 13.9;renal cancer: 26.9	Low region specificity	Detected in all			Not detected in immune cells	Not detected			Not detected	Not detected			Cancer enhanced	Detected in many		ovarian cancer: 6.3	Kidney - Proximal tubular cells, Liver - Hepatocytes	Low region specificity	Detected in all			Not detected	Not detected
ACIN1	ACINUS, fSAP152, KIAA0670	ENSG00000100813	Apoptotic chromatin condensation inducer 1	Q9UKV3	14	23058564-23095614	Plasma proteins, Predicted intracellular proteins, Transporters	Apoptosis, mRNA processing, mRNA splicing	RNA-binding		Evidence at protein level	Evidence at protein level	Evidence at protein level	Evidence at protein level	Low tissue specificity	Detected in all			Low cell type specificity	Detected in all			Low cancer specificity	Detected in all			Low region specificity	Detected in all			Low immune cell specificity	Detected in all			Low lineage specificity	Detected in all			Low cancer specificity	Detected in all				Low region specificity	Detected in all
ACKR1	CCBP1, CD234, DARC, Dfy, FY, GPD	ENSG00000213088	Atypical chemokine receptor 1 (Duffy blood group)	Q16570	1	159203307-159206500	Blood group antigen proteins, CD markers, G-protein coupled receptors, Predicted membrane proteins, Transporters		Blood group antigen, G-protein coupled receptor, Receptor, Transducer		Evidence at protein level	Evidence at protein level	Evidence at protein level	Evidence at protein level	Tissue enhanced	Detected in all		adipose tissue: 310.2	Group enriched	Detected in many	10	Adipocytes: 571.8;Endothelial cells: 840.3	Low cancer specificity	Detected in all			Low region specificity	Detected in all			Not detected in immune cells	Not detected			Not detected	Not detected			Group enriched	Detected in some	4	Bile duct cancer: 5.8;Brain cancer: 1.7;Leukemia: 1.5;Neuroblastoma: 2.2;skin cancer: 2.2	Breast - Endothelial cells, Colon - Endothelial cells, Pancreas - Endothelial cells, Prostate - Endothelial cells, Skeletal muscle - Endothelial cells, Testis - Endothelial cells	Low region specificity	Detected in all			Low region specificity	Detected in all
ACKR2	CCBP2, CCR10, CCR9, CMKBR9, D6	ENSG00000144648	Atypical chemokine receptor 2	O00590	3	42804752-42887974	G-protein coupled receptors, Predicted membrane proteins, Transporters	Inflammatory response	G-protein coupled receptor, Receptor, Transducer		Evidence at protein level	Evidence at protein level	Evidence at protein level	Evidence at protein level	Tissue enhanced	Detected in many		liver: 9.1;placenta: 15.4	Group enriched	Detected in many	7	Cytotrophoblasts: 33.3;Extravillous trophoblasts: 117.3;Lymphatic endothelial cells: 37.3;Syncytiotrophoblasts: 78.0	Low cancer specificity	Detected in many			Low region specificity	Detected in all			Group enriched	Detected in some	6	eosinophil: 3.8;NK-cell: 1.0	Group enriched	Detected in many	7	granulocytes: 3.8;NK-cells: 1.0	Low cancer specificity	Detected in some				Group enriched	Detected in many	5	amygdala: 2.2;basal ganglia: 7.9;cerebral cortex: 4.9;hippocampal formation: 2.4	Low region specificity	Detected in all
ACOT12	Cach, STARD15, THEAL	ENSG00000172497	Acyl-CoA thioesterase 12	Q8WYK0	5	81329996-81394179	Enzymes, Metabolic proteins, Predicted intracellular proteins, Transporters	Fatty acid metabolism, Lipid metabolism	Hydrolase, Serine esterase		Evidence at protein level	Evidence at transcript level	Evidence at protein level	Evidence at protein level	Tissue enriched	Detected in some	37	liver: 97.6	Cell type enriched	Detected in some	10	Hepatocytes: 41.8	Cancer enriched	Detected in single	76	liver cancer: 13.9	Low region specificity	Detected in many			Not detected in immune cells	Not detected			Not detected	Not detected			Cancer enhanced	Detected in single		liver cancer: 1.1	Kidney - Proximal tubular cells, Liver - Hepatocytes, Testis - Early spermatids, Testis - Late spermatids	Not detected	Not detected			Low region specificity	Detected in some
ACTN2		ENSG00000077522	Actinin alpha 2	P35609	1	236664141-236764631	Disease related genes, Human disease related genes, Plasma proteins, Potential drug targets, Predicted intracellular proteins, Transporters		Actin-binding	Cardiomyopathy, Disease variant	Evidence at protein level	Evidence at protein level	Evidence at protein level	Evidence at protein level	Group enriched	Detected in many	38	heart muscle: 717.1;skeletal muscle: 2019.8;tongue: 1230.1	Group enriched	Detected in some	9	Cardiomyocytes: 2084.9;Skeletal myocytes: 745.5	Cancer enhanced	Detected in many		head and neck cancer: 10.4	Region enhanced	Detected in many		basal ganglia: 12.2	Not detected in immune cells	Not detected			Not detected	Not detected			Group enriched	Detected in some	5	Bone cancer: 1.5;Sarcoma: 1.7	Heart muscle - Cardiomyocytes, Skeletal muscle - Skeletal myocytes, Skeletal muscle - Skeletal myocytes	Region enhanced	Detected in many		basal ganglia: 66.6	Region enhanced	Detected in all
ADAM10	CD156C, HsT18717, kuz, MADM	ENSG00000137845	ADAM metallopeptidase domain 10	O14672	15	58588809-58749791	Cancer-related genes, CD markers, Disease related genes, Enzymes, Human disease related genes, Plasma proteins, Potential drug targets, Predicted intracellular proteins, Predicted membrane proteins, Transporters	Notch signaling pathway	Hydrolase, Metalloprotease, Protease	Alzheimer disease, Amyloidosis, Cancer-related genes, Disease variant, Neurodegeneration	Evidence at protein level	Evidence at protein level	Evidence at protein level	Evidence at protein level	Low tissue specificity	Detected in all			Cell type enhanced	Detected in many		Oligodendrocytes: 351.4	Low cancer specificity	Detected in all			Low region specificity	Detected in all			Low immune cell specificity	Detected in all			Low lineage specificity	Detected in all			Low cancer specificity	Detected in all			Thyroid - Thyroid glandular cells	Low region specificity	Detected in all			Low region specificity	Detected in all
ADAM11	MDC	ENSG00000073670	ADAM metallopeptidase domain 11	O75078	17	44758988-44781846	Predicted membrane proteins, Transporters				Evidence at protein level	Evidence at protein level	Evidence at transcript level	Evidence at protein level	Tissue enriched	Detected in many	9	brain: 94.8	Cell type enhanced	Detected in some		Astrocytes: 10.2;Cardiomyocytes: 11.7;Excitatory neurons: 45.5;Horizontal cells: 34.0;Inhibitory neurons: 22.0	Low cancer specificity	Detected in many			Low region specificity	Detected in all			Not detected in immune cells	Not detected			Not detected	Not detected			Cancer enhanced	Detected in some		Rhabdoid: 6.6	Heart muscle - Cardiomyocytes	Low region specificity	Detected in all			Low region specificity	Detected in all
ADAM12	MCMPMltna, MLTN	ENSG00000148848	ADAM metallopeptidase domain 12	O43184	10	126012381-126388477	Predicted membrane proteins, Predicted secreted proteins, Transporters	Cell adhesion	Hydrolase, Metalloprotease, Protease		Evidence at protein level	Evidence at protein level	Evidence at protein level	Evidence at protein level	Tissue enriched	Detected in many	10	placenta: 130.4	Cell type enriched	Detected in many	4	Extravillous trophoblasts: 479.5	Low cancer specificity	Detected in many			Low region specificity	Detected in all			Immune cell enriched	Detected in single	5	MAIT T-cell: 4.5	Lineage enriched	Detected in single	45	T-cells: 4.5	Cancer enhanced	Detected in many		Brain cancer: 41.1;Kidney cancer: 31.8	Heart muscle - Fibroblasts, Skeletal muscle - Fibroblasts	Low region specificity	Detected in many			Low region specificity	Detected in many
ADAM17	CD156B, cSVP, TACE	ENSG00000151694	ADAM metallopeptidase domain 17	P78536	2	9488486-9556732	CD markers, Disease related genes, Enzymes, Human disease related genes, Potential drug targets, Predicted intracellular proteins, Predicted membrane proteins, Transporters	Notch signaling pathway	Hydrolase, Metalloprotease, Protease		Evidence at protein level	Evidence at protein level	Evidence at protein level	Evidence at protein level	Low tissue specificity	Detected in all			Cell type enhanced	Detected in all		monocytes: 248.7	Low cancer specificity	Detected in all			Low region specificity	Detected in all			Low immune cell specificity	Detected in all			Low lineage specificity	Detected in all			Low cancer specificity	Detected in all				Low region specificity	Detected in all			Low region specificity	Detected in all
ADAM28	ADAM23, eMDCII, MDC-Lm, MDC-Ls	ENSG00000042980	ADAM metallopeptidase domain 28	Q9UKQ2	8	24294069-24359014	Plasma proteins, Predicted membrane proteins, Predicted secreted proteins, Transporters		Hydrolase, Metalloprotease, Protease		Evidence at protein level	Evidence at protein level	Evidence at protein level	Evidence at protein level	Group enriched	Detected in many	6	epididymis: 347.9;stomach 1: 107.1	Cell type enhanced	Detected in many		B-cells: 223.9;Gastric mucus-secreting cells: 131.5;Ionocytes: 76.2;Microglial cells: 222.8	Cancer enhanced	Detected in many		pancreatic cancer: 9.9	Low region specificity	Detected in all			Immune cell enhanced	Detected in many		memory B-cell: 72.0;naive B-cell: 87.4	Low lineage specificity	Detected in many			Cancer enhanced	Detected in many		pancreatic cancer: 9.9	Thyroid - T-cells	Not detected	Not detected			Low region specificity	Detected in all
ADAMTS1	C3-C5, KIAA1346, METH1	ENSG00000154734	ADAM metallopeptidase with thrombospondin type 1 motif 1	Q9UHI8	21	26835755-26845409	Cancer-related genes, Plasma proteins, Predicted intracellular proteins, Predicted secreted proteins, Transporters		Heparin-binding, Hydrolase, Metalloprotease, Protease	Cancer-related genes	Evidence at protein level	Evidence at transcript level	Evidence at protein level	Evidence at protein level	Tissue enhanced	Detected in all		ovary: 300.2	Cell type enhanced	Detected in many		Adipocytes: 338.6;Endothelial cells: 410.5;Extravillous trophoblasts: 257.2;Fibroblasts: 251.9;Smooth muscle cells: 574.1	Low cancer specificity	Detected in all			Low region specificity	Detected in all			Group enriched	Detected in some	8	gdT-cell: 4.5;NK-cell: 6.6	Group enriched	Detected in many	56	NK-cells: 6.6;T-cells: 4.5	Low cancer specificity	Detected in many			Breast - Endothelial cells, Testis - Endothelial cells	Low region specificity	Detected in all			Region enriched	Detected in all
ADAMTS4	ADAMTS-2, ADMP-1, KIAA0688	ENSG00000158859	ADAM metallopeptidase with thrombospondin type 1 motif 4	O75173	1	161184302-161199054	Cancer-related genes, Enzymes, Predicted intracellular proteins, Predicted membrane proteins, Predicted secreted proteins, Transporters		Hydrolase, Metalloprotease, Protease	Cancer-related genes	Evidence at protein level	Evidence at protein level	Evidence at protein level	Evidence at protein level	Tissue enhanced	Detected in many		adipose tissue: 113.0;ovary: 92.8	Cell type enhanced	Detected in many		Adipocytes: 76.5;Endothelial cells: 119.2;Fibroblasts: 76.3;Lymphatic endothelial cells: 41.4;Oligodendrocytes: 52.1;Smooth muscle cells: 203.5	Low cancer specificity	Detected in all			Low region specificity	Detected in all			Immune cell enriched	Detected in single	10	plasmacytoid DC: 4.4	Lineage enriched	Detected in single	10	dendritic cells: 4.4	Cancer enhanced	Detected in some		Bone cancer: 8.1;skin cancer: 5.6	Breast - Endothelial cells, Colon - Neutrophils	Low region specificity	Detected in all			Low region specificity	Detected in all
ADCYAP1R1	PAC1, PAC1R, PACAPR	ENSG00000078549	ADCYAP receptor type I	P41586	7	31052308-31111474	G-protein coupled receptors, Predicted intracellular proteins, Predicted membrane proteins, Transporters	Differentiation, Spermatogenesis	Developmental protein, G-protein coupled receptor, Receptor, Transducer		Evidence at protein level	Evidence at protein level	Evidence at protein level	Evidence at protein level	Group enriched	Detected in many	4	brain: 79.0;fallopian tube: 29.2	Group enriched	Detected in some	4	Astrocytes: 54.2;Inhibitory neurons: 43.7	Cancer enriched	Detected in some	11	glioma: 45.4	Low region specificity	Detected in all			Not detected in immune cells	Not detected			Not detected	Not detected			Cancer enriched	Detected in some	16	Neuroblastoma: 36.1	Pancreas - Fibroblasts	Low region specificity	Detected in all			Low region specificity	Detected in all
ADGRB2	BAI2	ENSG00000121753	Adhesion G protein-coupled receptor B2	O60241	1	31727117-31764893	G-protein coupled receptors, Predicted intracellular proteins, Predicted membrane proteins, Transporters		G-protein coupled receptor, Receptor, Transducer	Disease variant	Evidence at protein level	Evidence at protein level	Evidence at protein level	Evidence at protein level	Tissue enriched	Detected in many	9	brain: 77.5	Cell type enhanced	Detected in many		Astrocytes: 19.8;Bipolar cells: 12.8;Excitatory neurons: 53.9;Horizontal cells: 27.7;Inhibitory neurons: 13.2;Oligodendrocyte precursor cells: 19.3	Cancer enriched	Detected in many	4	glioma: 20.5	Low region specificity	Detected in all			Not detected in immune cells	Not detected			Not detected	Not detected			Low cancer specificity	Detected in many			Stomach - Fibroblasts	Low region specificity	Detected in all			Low region specificity	Detected in all
ADGRB3	BAI3, KIAA0550	ENSG00000135298	Adhesion G protein-coupled receptor B3	O60242	6	68635282-69390571	G-protein coupled receptors, Plasma proteins, Predicted membrane proteins, Transporters		G-protein coupled receptor, Receptor, Transducer		Evidence at protein level	Evidence at transcript level	Evidence at protein level	Evidence at protein level	Group enriched	Detected in many	4	brain: 29.2;pituitary gland: 23.1	Group enriched	Detected in many	10	Astrocytes: 1702.7;Excitatory neurons: 3716.2;Inhibitory neurons: 2624.2;Oligodendrocyte precursor cells: 1910.7;Oligodendrocytes: 1127.0	Cancer enriched	Detected in single	10	glioma: 3.7	Low region specificity	Detected in all			Not detected in immune cells	Not detected			Not detected	Not detected			Cancer enriched	Detected in some	4	Neuroblastoma: 12.1	Colon - Enteric glia cells, Liver - Hepatic stellate cells, Lung - Fibroblast_1, Prostate - Fibroblasts, Testis - Early spermatids	Low region specificity	Detected in all			Low region specificity	Detected in all
ADGRE1	EMR1, TM7LN3	ENSG00000174837	Adhesion G protein-coupled receptor E1	Q14246	19	6887566-6940459	G-protein coupled receptors, Predicted intracellular proteins, Predicted membrane proteins, Transporters	Adaptive immunity, Immunity	G-protein coupled receptor, Receptor, Transducer		Evidence at protein level	Evidence at transcript level	Evidence at transcript level	Evidence at protein level	Tissue enhanced	Detected in some		bone marrow: 6.7;lymphoid tissue: 14.4	Group enriched	Detected in some	5	Kupffer cells: 32.4;monocytes: 87.4	Low cancer specificity	Detected in some			Low region specificity	Detected in many			Immune cell enhanced	Detected in many		basophil: 166.6;eosinophil: 325.5	Group enriched	Detected in many	18	granulocytes: 325.5;monocytes: 105.3	Cancer enhanced	Detected in many		Adrenocortical cancer: 13.1		Low region specificity	Detected in all			Not detected	Not detected
ADGRE5	CD97, TM7LN1	ENSG00000123146	Adhesion G protein-coupled receptor E5	P48960	19	14380501-14408725	CD markers, G-protein coupled receptors, Predicted intracellular proteins, Predicted membrane proteins, Predicted secreted proteins, Transporters	Cell adhesion	G-protein coupled receptor, Receptor, Transducer		Evidence at protein level	Evidence at protein level	Evidence at protein level	Evidence at protein level	Tissue enhanced	Detected in many		bone marrow: 209.5	Cell type enhanced	Detected in many		dendritic cells: 152.0;monocytes: 445.8;NK-cells: 300.7;T-cells: 188.2	Low cancer specificity	Detected in all			Low region specificity	Detected in all			Low immune cell specificity	Detected in all			Low lineage specificity	Detected in all			Low cancer specificity	Detected in all			Adipose subcutaneous - Adipose progenitor cells	Low region specificity	Detected in all			Low region specificity	Detected in all
ADGRG2	EDDM6, GPR64, HE6, TM7LN2	ENSG00000173698	Adhesion G protein-coupled receptor G2	Q8IZP9	X	18989307-19122637	Disease related genes, G-protein coupled receptors, Human disease related genes, Plasma proteins, Potential drug targets, Predicted membrane proteins, Transporters		G-protein coupled receptor, Receptor, Transducer		Evidence at protein level	Evidence at protein level	Evidence at protein level	Evidence at protein level	Tissue enriched	Detected in many	8	epididymis: 1198.7	Cell type enhanced	Detected in many		Gastric mucus-secreting cells: 10.6;Mucus glandular cells: 11.4;Oligodendrocyte precursor cells: 9.4;Prostatic glandular cells: 14.5;Secretory cells: 21.7;Serous glandular cells: 29.0	Cancer enhanced	Detected in many		ovarian cancer: 4.9	Low region specificity	Detected in many			Not detected in immune cells	Not detected			Not detected	Not detected			Cancer enhanced	Detected in many		Bone cancer: 16.6	Adipose visceral - Adipocytes (Visceral), Breast - Adipocytes (Breast), Colon - Colon enteroendocrine cells	Low region specificity	Detected in many			Low region specificity	Detected in some
ADGRL2	CIRL2, KIAA0786, LEC1, LPHH1, LPHN2	ENSG00000117114	Adhesion G protein-coupled receptor L2	O95490	1	81306147-81993932	G-protein coupled receptors, Predicted membrane proteins, Transporters		G-protein coupled receptor, Receptor, Transducer		Evidence at protein level	Evidence at protein level	Evidence at protein level	Evidence at protein level	Low tissue specificity	Detected in many			Group enriched	Detected in many	9	Excitatory neurons: 873.5;Inhibitory neurons: 619.5	Low cancer specificity	Detected in all			Low region specificity	Detected in all			Not detected in immune cells	Not detected			Not detected	Not detected			Low cancer specificity	Detected in many			Lung - Endothelial cells, Prostate - Fibroblasts, Thyroid - Thyroid glandular cells	Low region specificity	Detected in all			Low region specificity	Detected in all
ADGRL3	KIAA0768, LEC3, LPHN3	ENSG00000150471	Adhesion G protein-coupled receptor L3	Q9HAR2	4	61200326-62078335	G-protein coupled receptors, Plasma proteins, Predicted membrane proteins, Transporters		G-protein coupled receptor, Receptor, Transducer		Evidence at protein level	Evidence at transcript level	Evidence at protein level	Evidence at protein level	Tissue enhanced	Detected in many		brain: 24.1	Group enriched	Detected in many	11	Astrocytes: 553.9;Excitatory neurons: 672.7;Inhibitory neurons: 706.4;Oligodendrocyte precursor cells: 1220.7;Oligodendrocytes: 551.2	Cancer enriched	Detected in some	9	glioma: 5.7	Low region specificity	Detected in all			Not detected in immune cells	Not detected			Not detected	Not detected			Cancer enhanced	Detected in many		Sarcoma: 8.0	Adipose subcutaneous - Smooth muscle cells, Adipose visceral - Smooth muscle cells, Breast - Smooth muscle cells, Colon - Enteric glia cells, Liver - Hepatic stellate cells, Prostate - Fibroblasts, Skin - Outer root sheath cells, Thyroid - Smooth muscle cells	Low region specificity	Detected in all			Low region specificity	Detected in all
ADGRL4	ELTD1, ETL	ENSG00000162618	Adhesion G protein-coupled receptor L4	Q9HBW9	1	78889764-79282124	G-protein coupled receptors, Plasma proteins, Predicted intracellular proteins, Predicted membrane proteins, Transporters		G-protein coupled receptor, Receptor, Transducer		Evidence at protein level	Evidence at protein level	Evidence at protein level	Evidence at protein level	Tissue enhanced	Detected in many		adipose tissue: 70.8	Group enriched	Detected in many	6	Adipocytes: 559.4;Endothelial cells: 298.5	Low cancer specificity	Detected in all			Low region specificity	Detected in all			Not detected in immune cells	Not detected			Not detected	Not detected			Cancer enhanced	Detected in some		Sarcoma: 12.2;thyroid cancer: 15.1	Adipose subcutaneous - Endothelial cells, Adipose visceral - Endothelial cells, Breast - Endothelial cells, Colon - Endothelial cells, Heart muscle - Endothelial cells, Kidney - Endothelial cells, Liver - Vascular Endothelial cells, Lung - Endothelial cells, Pancreas - Endothelial cells, Prostate - Endothelial cells, Skeletal muscle - Endothelial cells, Skin - Endothelial cells, Stomach - Endothe…	Low region specificity	Detected in all			Low region specificity	Detected in all
ADGRV1	DKFZp761P0710, FEB4, GPR98, KIAA0686, MASS1, USH2C, VLGR1	ENSG00000164199	Adhesion G protein-coupled receptor V1	Q8WXG9	5	90529344-91164437	Disease related genes, G-protein coupled receptors, Human disease related genes, Potential drug targets, Predicted intracellular proteins, Predicted membrane proteins, Transporters	Sensory transduction, Vision	G-protein coupled receptor, Hydrolase, Receptor, Transducer	Deafness, Retinitis pigmentosa, Usher syndrome	Evidence at protein level	Evidence at transcript level	Evidence at protein level	Evidence at protein level	Tissue enriched	Detected in many	12	adrenal gland: 516.2	Cell type enriched	Detected in many	11	Astrocytes: 2093.4	Low cancer specificity	Detected in many			Low region specificity	Detected in all			Low immune cell specificity	Detected in many			Low lineage specificity	Detected in all			Cancer enhanced	Detected in many		Gallbladder cancer: 26.4	Kidney - Ascending Loop of Henle cells, Liver - Hepatocytes, Lung - Alveolar cells type 2, Prostate - Prostate glandular cells, Skin - Eccrine sweat gland cells, Thyroid - Thyroid glandular cells	Low region specificity	Detected in all			Low region specificity	Detected in all
ADIG	MGC39724, RP5-1100H13.2, SMAF1	ENSG00000182035	Adipogenin	Q0VDE8	20	38581195-38588463	Predicted intracellular proteins, Predicted membrane proteins, Transporters				Evidence at transcript level	Evidence at transcript level	No human protein/transcript evidence	Evidence at transcript level	Tissue enriched	Detected in some	21	testis: 52.0	Cell type enriched	Detected in some	7	Late spermatids: 1730.2	Cancer enhanced	Detected in single		thyroid cancer: 0.6	Low region specificity	Detected in some			Not detected in immune cells	Not detected			Not detected	Not detected			Not detected	Not detected			Testis - Late spermatids	Not detected	Not detected			Not detected	Not detected
ADIPOQ	ACDC, ACRP30, adiponectin, apM1, GBP28	ENSG00000181092	Adiponectin, C1Q and collagen domain containing	Q15848	3	186842704-186858463	Candidate cardiovascular disease genes, Disease related genes, Human disease related genes, Plasma proteins, Potential drug targets, Predicted secreted proteins, Transporters		Hormone	Diabetes mellitus, Disease variant, Obesity	Evidence at protein level	Evidence at protein level	Evidence at protein level	Evidence at protein level	Group enriched	Detected in many	28	adipose tissue: 866.9;breast: 241.0	Cell type enhanced	Detected in some		Breast myoepithelial cells: 1.5;Cone photoreceptor cells: 1.7;Smooth muscle cells: 1.5	Group enriched	Detected in some	8	breast cancer: 6.5;pancreatic cancer: 1.9	Low region specificity	Detected in all			Not detected in immune cells	Not detected			Not detected	Not detected			Not detected	Not detected			Adipose subcutaneous - Adipocytes (Subcutaneous), Adipose visceral - Adipocytes (Visceral), Breast - Adipocytes (Breast), Skin - Adipocytes (Skin)	Not detected	Not detected			Low region specificity	Detected in all
ADIPOR1	ACDCR1, PAQR1	ENSG00000159346	Adiponectin receptor 1	Q96A54	1	202940826-202958572	Predicted intracellular proteins, Predicted membrane proteins, Transporters	Fatty acid metabolism, Lipid metabolism	Receptor		Evidence at protein level	Evidence at transcript level	Evidence at protein level	Evidence at protein level	Low tissue specificity	Detected in all			Low cell type specificity	Detected in all			Low cancer specificity	Detected in all			Low region specificity	Detected in all			Low immune cell specificity	Detected in all			Low lineage specificity	Detected in all			Low cancer specificity	Detected in all			Skin - Keratinocyte (other), Testis - Sertoli cells	Low region specificity	Detected in all			Low region specificity	Detected in all
ADIPOR2	ACDCR2, PAQR2	ENSG00000006831	Adiponectin receptor 2	Q86V24	12	1688574-1788674	Predicted membrane proteins, Transporters	Fatty acid metabolism, Lipid metabolism	Receptor		Evidence at protein level	Evidence at transcript level	Evidence at protein level	Evidence at protein level	Low tissue specificity	Detected in all			Cell type enhanced	Detected in all		Oligodendrocytes: 298.7	Low cancer specificity	Detected in all			Low region specificity	Detected in all			Low immune cell specificity	Detected in single			Low lineage specificity	Detected in single			Low cancer specificity	Detected in all			Adipose subcutaneous - Adipocytes (Subcutaneous), Adipose visceral - Adipocytes (Visceral), Breast - Adipocytes (Breast), Thyroid - Thyroid glandular cells	Low region specificity	Detected in all			Low region specificity	Detected in all
ADORA1	RDC7	ENSG00000163485	Adenosine A1 receptor	P30542	1	203090654-203167405	FDA approved drug targets, G-protein coupled receptors, Predicted membrane proteins, Transporters		G-protein coupled receptor, Receptor, Transducer	FDA approved drug targets	Evidence at protein level	Evidence at protein level	Evidence at protein level	Evidence at protein level	Tissue enhanced	Detected in many		brain: 44.2;testis: 20.9	Cell type enhanced	Detected in some		Ductal cells: 12.9;Excitatory neurons: 17.5;Muller glia cells: 40.9;Oligodendrocyte precursor cells: 33.0;Oligodendrocytes: 29.3	Cancer enhanced	Detected in many		glioma: 24.5	Low region specificity	Detected in all			Not detected in immune cells	Not detected			Not detected	Not detected			Cancer enhanced	Detected in many		Kidney cancer: 51.9	Adipose subcutaneous - Adipocytes (Subcutaneous), Heart muscle - Cardiomyocytes, Kidney - Podocytes, Skin - Eccrine sweat gland cells, Testis - Sertoli cells	Low region specificity	Detected in all			Low region specificity	Detected in all
ADORA2A	ADORA2, RDC8	ENSG00000128271	Adenosine A2a receptor	P29274	22	24417879-24442357	Cancer-related genes, FDA approved drug targets, G-protein coupled receptors, Predicted intracellular proteins, Predicted membrane proteins, Transporters		G-protein coupled receptor, Receptor, Transducer	Cancer-related genes, FDA approved drug targets	Evidence at protein level	Evidence at protein level	Evidence at protein level	Evidence at protein level	Group enriched	Detected in many	4	bone marrow: 40.1;brain: 111.0;lymphoid tissue: 52.7	Cell type enhanced	Detected in some		B-cells: 6.1;Gastric mucus-secreting cells: 1.8;Plasma cells: 9.1;T-cells: 3.0	Not detected	Not detected			Region enriched	Detected in all	8	basal ganglia: 200.5	Low immune cell specificity	Detected in all			Low lineage specificity	Detected in all			Cancer enhanced	Detected in many		lymphoma: 45.6;Myeloma: 39.1	Kidney - Endothelial cells	Region enriched	Detected in many	9	basal ganglia: 399.9	Region enriched	Detected in many
ADRA2A	ADRA2, ADRA2R, ADRAR	ENSG00000150594	Adrenoceptor alpha 2A	P08913	10	111077029-111080907	FDA approved drug targets, G-protein coupled receptors, Predicted membrane proteins, Transporters		G-protein coupled receptor, Receptor, Transducer	FDA approved drug targets	Evidence at protein level	Evidence at transcript level	Evidence at protein level	Evidence at protein level	Tissue enhanced	Detected in many		adipose tissue: 48.9;cervix: 45.1	Cell type enhanced	Detected in many		Cholangiocytes: 66.8;Glandular and luminal cells: 31.5;Paneth cells: 128.1;Smooth muscle cells: 84.9	Cancer enhanced	Detected in all		pancreatic cancer: 17.7	Low region specificity	Detected in all			Not detected in immune cells	Not detected			Not detected	Not detected			Cancer enhanced	Detected in many		prostate cancer: 11.9	Adipose visceral - Adipocytes (Visceral), Kidney - Fibroblasts	Low region specificity	Detected in all			Low region specificity	Detected in all
ADRB1	ADRB1R	ENSG00000043591	Adrenoceptor beta 1	P08588	10	114043866-114046904	FDA approved drug targets, G-protein coupled receptors, Predicted membrane proteins, Transporters		G-protein coupled receptor, Receptor, Transducer	FDA approved drug targets	Evidence at protein level	Evidence at protein level	Evidence at protein level	Evidence at protein level	Tissue enhanced	Detected in many		heart muscle: 22.9;lung: 12.7;placenta: 28.1	Cell type enhanced	Detected in many		Alveolar cells type 1: 24.6;Cardiomyocytes: 74.7;Cytotrophoblasts: 79.8;Sertoli cells: 24.5;Syncytiotrophoblasts: 34.7	Cancer enriched	Detected in many	10	prostate cancer: 12.6	Low region specificity	Detected in all			Not detected in immune cells	Not detected			Not detected	Not detected			Cancer enriched	Detected in some	4	Bone cancer: 7.9	Adipose visceral - Adipocytes (Visceral), Breast - Adipocytes (Breast), Prostate - Prostate glandular cells	Low region specificity	Detected in many			Low region specificity	Detected in many
ADRB2	ADRB2R, ADRBR, B2AR, BAR	ENSG00000169252	Adrenoceptor beta 2	P07550	5	148826611-148828623	FDA approved drug targets, G-protein coupled receptors, Human disease related genes, Predicted membrane proteins, Transporters		G-protein coupled receptor, Receptor, Transducer	FDA approved drug targets	Evidence at protein level	Evidence at protein level	Evidence at protein level	Evidence at protein level	Low tissue specificity	Detected in many			Cell type enhanced	Detected in many		Adipocytes: 191.0;Basal keratinocytes: 282.8;Basal respiratory cells: 137.6;Basal squamous epithelial cells: 174.8;granulocytes: 187.1;Squamous epithelial cells: 272.6;Suprabasal keratinocytes: 166.8	Cancer enhanced	Detected in many		prostate cancer: 9.0	Low region specificity	Detected in all			Low immune cell specificity	Detected in all			Low lineage specificity	Detected in all			Cancer enhanced	Detected in many		head and neck cancer: 50.9	Colon - Endothelial cells	Low region specificity	Detected in all			Low region specificity	Detected in all
AGER	RAGE, SCARJ1, sRAGE	ENSG00000204305	Advanced glycosylation end-product specific receptor	Q15109	6	32180968-32184322	Cancer-related genes, Plasma proteins, Predicted membrane proteins, Predicted secreted proteins, Transporters	Inflammatory response		Cancer-related genes	Evidence at protein level	Evidence at protein level	Evidence at protein level	Evidence at protein level	Tissue enriched	Detected in many	19	lung: 704.7	Cell type enriched	Detected in many	21	Alveolar cells type 1: 2481.0	Cancer enhanced	Detected in all		lung cancer: 27.2;thyroid cancer: 20.9	Not detected	Not detected			Not detected in immune cells	Not detected			Not detected	Not detected			Cancer enhanced	Detected in some		Kidney cancer: 2.2	Lung - Alveolar cells type 1	Low region specificity	Detected in some			Not detected	Not detected
AGPAT3	LPAAT-gamma, LPAAT3, LPLAT3	ENSG00000160216	1-acylglycerol-3-phosphate O-acyltransferase 3	Q9NRZ7	21	43865223-43987592	Enzymes, Metabolic proteins, Predicted membrane proteins, Transporters	Lipid biosynthesis, Lipid metabolism, Phospholipid biosynthesis, Phospholipid metabolism	Acyltransferase, Transferase		Evidence at protein level	Evidence at transcript level	Evidence at protein level	Evidence at protein level	Low tissue specificity	Detected in all			Cell type enhanced	Detected in many		Cone photoreceptor cells: 258.3;Early spermatids: 146.5;Late spermatids: 246.2;Rod photoreceptor cells: 176.1	Low cancer specificity	Detected in all			Low region specificity	Detected in all			Immune cell enhanced	Detected in many		non-classical monocyte: 9.6	Low lineage specificity	Detected in many			Low cancer specificity	Detected in all			Adipose subcutaneous - Adipocytes (Subcutaneous), Adipose visceral - Adipocytes (Visceral), Breast - Adipocytes (Breast), Skin - Sebaceous gland cells, Testis - Early spermatids, Testis - Late spermatids, Thyroid - Thyroid glandular cells	Low region specificity	Detected in all			Low region specificity	Detected in all
AGRN	AGRIN	ENSG00000188157	Agrin	O00468	1	1020120-1056118	Disease related genes, Human disease related genes, Plasma proteins, Potential drug targets, Predicted intracellular proteins, Predicted secreted proteins, Transporters	Differentiation	Developmental protein	Congenital myasthenic syndrome, Disease variant	Evidence at protein level	Evidence at transcript level	Evidence at protein level	Evidence at protein level	Low tissue specificity	Detected in many			Cell type enhanced	Detected in many		Basal respiratory cells: 63.7;Collecting duct cells: 89.5;Ductal cells: 62.4	Low cancer specificity	Detected in all			Low region specificity	Detected in all			Not detected in immune cells	Not detected			Not detected	Not detected			Low cancer specificity	Detected in all			Skeletal muscle - Fibroblasts	Low region specificity	Detected in all			Low region specificity	Detected in all
AGTR1	AG2S, AGTR1A, AGTR1B, AT1, AT1B, AT2R1, AT2R1A, AT2R1B, HAT1R	ENSG00000144891	Angiotensin II receptor type 1	P30556	3	148697784-148743008	Disease related genes, FDA approved drug targets, G-protein coupled receptors, Human disease related genes, Predicted membrane proteins, Transporters	Host-virus interaction	G-protein coupled receptor, Receptor, Transducer	Disease variant, FDA approved drug targets	Evidence at protein level	Evidence at protein level	Evidence at protein level	Evidence at protein level	Tissue enhanced	Detected in many		liver: 93.7;placenta: 137.0	Cell type enhanced	Detected in some		Fibroblasts: 44.5;Hepatocytes: 28.4;Leydig cells: 139.1;Sertoli cells: 51.7;Smooth muscle cells: 57.7	Group enriched	Detected in many	8	breast cancer: 9.6;liver cancer: 9.8;prostate cancer: 6.8;renal cancer: 2.8	Region enriched	Detected in many	4	midbrain: 17.2	Not detected in immune cells	Not detected			Not detected	Not detected			Cancer enhanced	Detected in some		liver cancer: 9.3;Rhabdoid: 6.8	Breast - Adipocytes (Breast)	Not detected	Not detected			Low region specificity	Detected in all
AHCTF1	ELYS	ENSG00000153207	AT-hook containing transcription factor 1	Q8WYP5	1	246839098-246931948	Metabolic proteins, Predicted intracellular proteins, Transporters	Cell cycle, Cell division, mRNA transport, Protein transport, Translocation, Transport	DNA-binding		Evidence at protein level	Evidence at protein level	Evidence at protein level	Evidence at protein level	Low tissue specificity	Detected in all			Cell type enhanced	Detected in many		monocytes: 91.1;Spermatocytes: 96.9	Low cancer specificity	Detected in all			Low region specificity	Detected in all			Immune cell enhanced	Detected in single		neutrophil: 3.0	Low lineage specificity	Detected in single			Low cancer specificity	Detected in all			Stomach - Endothelial cells, Testis - Early spermatids	Low region specificity	Detected in all			Low region specificity	Detected in all
AHCYL1	IRBIT, PPP1R78, XPVKONA	ENSG00000168710	Adenosylhomocysteinase like 1	O43865	1	109984765-110023742	Metabolic proteins, Predicted intracellular proteins, Transporters	One-carbon metabolism	RNA-binding		Evidence at protein level	Evidence at protein level	Evidence at protein level	Evidence at protein level	Low tissue specificity	Detected in all			Low cell type specificity	Detected in all			Low cancer specificity	Detected in all			Low region specificity	Detected in all			Low immune cell specificity	Detected in all			Low lineage specificity	Detected in all			Low cancer specificity	Detected in all			Thyroid - Thyroid glandular cells	Low region specificity	Detected in all			Low region specificity	Detected in all
AHSA1	Aha1, C14orf3, hAha1, p38	ENSG00000100591	Activator of HSP90 ATPase activity 1	O95433	14	77457870-77469472	Plasma proteins, Predicted intracellular proteins, Transporters	Host-virus interaction, Stress response	Chaperone		Evidence at protein level	Evidence at protein level	Evidence at protein level	Evidence at protein level	Low tissue specificity	Detected in all			Low cell type specificity	Detected in all			Low cancer specificity	Detected in all			Low region specificity	Detected in all			Low immune cell specificity	Detected in all			Low lineage specificity	Detected in all			Low cancer specificity	Detected in all			Testis - Sertoli cells	Low region specificity	Detected in all			Low region specificity	Detected in all
AIG1	AIG-1, dJ95L4.1, FLJ10485	ENSG00000146416	Androgen induced 1	Q9NVV5	6	143060496-143341058	Predicted intracellular proteins, Predicted membrane proteins, Transporters	Lipid metabolism	Hydrolase		Evidence at protein level	Evidence at transcript level	Evidence at protein level	Evidence at protein level	Tissue enhanced	Detected in all		liver: 228.2	Cell type enhanced	Detected in many		Proximal enterocytes: 245.4	Low cancer specificity	Detected in all			Low region specificity	Detected in all			Low immune cell specificity	Detected in all			Low lineage specificity	Detected in all			Low cancer specificity	Detected in all			Colon - Enteric glia cells, Heart muscle - Cardiomyocytes, Liver - Hepatocytes, Liver - Hepatocytes, Thyroid - Thyroid glandular cells	Low region specificity	Detected in all			Low region specificity	Detected in all
AKAP5	AKAP75, AKAP79	ENSG00000179841	A-kinase anchoring protein 5	P24588	14	64465499-64474503	Plasma proteins, Predicted intracellular proteins, Transporters		Calmodulin-binding		Evidence at protein level	Evidence at protein level	Evidence at protein level	Evidence at protein level	Tissue enriched	Detected in some	5	brain: 17.5	Cell type enhanced	Detected in many		Excitatory neurons: 16.6;granulocytes: 59.3;Intestinal goblet cells: 33.8;NK-cells: 22.5	Low cancer specificity	Detected in many			Low region specificity	Detected in all			Immune cell enriched	Detected in single	8	basophil: 2.9	Lineage enriched	Detected in single	8	granulocytes: 2.9	Low cancer specificity	Detected in many				Group enriched	Detected in all	5	amygdala: 27.6;basal ganglia: 79.0;cerebral cortex: 29.4;hippocampal formation: 30.8	Group enriched	Detected in all
AKT1	AKT, PKB, PRKBA, RAC, RAC-alpha	ENSG00000142208	AKT serine/threonine kinase 1	P31749	14	104769349-104795751	Cancer-related genes, Disease related genes, Enzymes, Human disease related genes, Potential drug targets, Predicted intracellular proteins, RAS pathway related proteins, Transporters	Apoptosis, Carbohydrate metabolism, Glucose metabolism, Glycogen biosynthesis, Glycogen metabolism, Neurogenesis, Sugar transport, Translation regulation, Transport	Developmental protein, Kinase, Serine/threonine-protein kinase, Transferase	Cancer-related genes, Disease variant, Proto-oncogene	Evidence at protein level	Evidence at protein level	Evidence at protein level	Evidence at protein level	Low tissue specificity	Detected in all			Low cell type specificity	Detected in many			Low cancer specificity	Detected in all			Low region specificity	Detected in all			Immune cell enhanced	Detected in all		eosinophil: 24.3	Low lineage specificity	Detected in all			Low cancer specificity	Detected in all				Low region specificity	Detected in all			Low region specificity	Detected in all
ALCAM	CD166, MEMD	ENSG00000170017	Activated leukocyte cell adhesion molecule	Q13740	3	105366909-105576900	Cancer-related genes, CD markers, Plasma proteins, Predicted membrane proteins, Predicted secreted proteins, Transporters	Adaptive immunity, Cell adhesion, Immunity		Cancer-related genes	Evidence at protein level	Evidence at protein level	Evidence at protein level	Evidence at protein level	Tissue enriched	Detected in many	5	parathyroid gland: 424.3	Cell type enhanced	Detected in many		Alveolar cells type 1: 292.6;Oligodendrocyte precursor cells: 638.2;Oligodendrocytes: 913.2	Low cancer specificity	Detected in all			Low region specificity	Detected in all			Immune cell enhanced	Detected in many		myeloid DC: 29.6	Lineage enriched	Detected in many	6	dendritic cells: 29.6	Low cancer specificity	Detected in all			Breast - Breast glandular cells, Colon - Enteric glia cells, Liver - Hepatocytes, Skin - Sebaceous gland cells	Low region specificity	Detected in all			Low region specificity	Detected in all
AMFR	gp78, RNF45	ENSG00000159461	Autocrine motility factor receptor	Q9UKV5	16	56361452-56425545	Enzymes, Metabolic proteins, Predicted intracellular proteins, Predicted membrane proteins, Transporters	Ubl conjugation pathway, Wnt signaling pathway	Receptor, Transferase		Evidence at protein level	Evidence at protein level	Evidence at protein level	Evidence at protein level	Low tissue specificity	Detected in all			Cell type enhanced	Detected in all		Early spermatids: 155.3;Hepatocytes: 133.9;Late spermatids: 128.9	Low cancer specificity	Detected in all			Low region specificity	Detected in all			Low immune cell specificity	Detected in all			Low lineage specificity	Detected in all			Low cancer specificity	Detected in all			Testis - Early spermatids, Testis - Spermatocytes	Low region specificity	Detected in all			Low region specificity	Detected in all
AMIGO1	AMIGO, KIAA1163	ENSG00000181754	Adhesion molecule with Ig like domain 1	Q86WK6	1	109504178-109509738	Predicted membrane proteins, Transporters	Cell adhesion, Differentiation, Neurogenesis	Developmental protein		Evidence at protein level	Evidence at protein level	Evidence at protein level	Evidence at protein level	Low tissue specificity	Detected in many			Cell type enhanced	Detected in many		Bipolar cells: 30.4;Horizontal cells: 18.3;Inhibitory neurons: 15.2;Oocytes: 14.0	Low cancer specificity	Detected in all			Low region specificity	Detected in all			Immune cell enhanced	Detected in some		naive CD4 T-cell: 2.3	Lineage enhanced	Detected in single		T-cells: 2.3	Low cancer specificity	Detected in many			Thyroid - Thyroid glandular cells	Low region specificity	Detected in all			Low region specificity	Detected in all
ANK1	ANK, SPH1	ENSG00000029534	Ankyrin 1	P16157	8	41653220-41896741	Disease related genes, Human disease related genes, Plasma proteins, Potential drug targets, Predicted intracellular proteins, Transporters			Disease variant, Elliptocytosis, Hereditary hemolytic anemia	Evidence at protein level	Evidence at protein level	Evidence at protein level	Evidence at protein level	Group enriched	Detected in many	8	skeletal muscle: 950.3;tongue: 609.5	Cell type enhanced	Detected in many		Cardiomyocytes: 193.0;Cone photoreceptor cells: 54.4;Erythroid cells: 167.2;Horizontal cells: 84.3;Inhibitory neurons: 170.0;Skeletal myocytes: 220.5	Low cancer specificity	Detected in many			Low region specificity	Detected in all			Immune cell enhanced	Detected in some		memory B-cell: 9.5;naive B-cell: 7.8	Low lineage specificity	Detected in many			Cancer enhanced	Detected in many		Leukemia: 44.6	Breast - Endothelial cells, Heart muscle - Cardiomyocytes, Liver - Erythroid cells, Pancreas - Beta cells, Skeletal muscle - Skeletal myocytes	Low region specificity	Detected in all			Low region specificity	Detected in all
ANK2	CFAP87, FAP87, LQT4	ENSG00000145362	Ankyrin 2	Q01484	4	112818032-113384221	Disease related genes, Human disease related genes, Plasma proteins, Potential drug targets, Predicted intracellular proteins, Transporters	Endocytosis, Protein transport, Transport		Disease variant, Long QT syndrome	Evidence at protein level	Evidence at protein level	Evidence at protein level	Evidence at protein level	Tissue enhanced	Detected in many		brain: 116.1;retina: 123.5;skeletal muscle: 123.8	Cell type enhanced	Detected in many		Astrocytes: 1044.4;Bipolar cells: 395.7;Excitatory neurons: 1238.6;Horizontal cells: 526.9;Inhibitory neurons: 1016.9;Oligodendrocyte precursor cells: 466.5;Oligodendrocytes: 1257.5;Rod photoreceptor cells: 478.8	Cancer enhanced	Detected in many		glioma: 10.3	Low region specificity	Detected in all			Not detected in immune cells	Not detected			Not detected	Not detected			Cancer enhanced	Detected in many		Neuroblastoma: 43.8;Rhabdoid: 31.6	Adipose subcutaneous - Adipose progenitor cells, Colon - Enteric glia cells, Liver - Hepatic stellate cells, Lung - Fibroblast_2, Prostate - Fibroblasts, Skin - Fibroblast_2, Testis - Early spermatids, Thyroid - Fibroblasts	Low region specificity	Detected in all			Low region specificity	Detected in all
ANK3		ENSG00000151150	Ankyrin 3	Q12955	10	60026298-60733490	Cancer-related genes, Disease related genes, Human disease related genes, Plasma proteins, Potential drug targets, Predicted intracellular proteins, Transporters			Autism spectrum disorder, Cancer-related genes, Intellectual disability	Evidence at protein level	Evidence at protein level	Evidence at protein level	Evidence at protein level	Low tissue specificity	Detected in all			Cell type enhanced	Detected in many		Bipolar cells: 462.5;Excitatory neurons: 829.5;Inhibitory neurons: 842.5;Oligodendrocyte precursor cells: 556.1;Oligodendrocytes: 1470.1	Low cancer specificity	Detected in many			Low region specificity	Detected in all			Low immune cell specificity	Detected in many			Low lineage specificity	Detected in many			Low cancer specificity	Detected in many			Colon - Enteric glia cells, Liver - Hepatic stellate cells, Lung - Alveolar cells type 2, Thyroid - Thyroid glandular cells	Low region specificity	Detected in all			Low region specificity	Detected in all
ANKH	ANK, CCAL2, CMDJ, CPPDD, HANK, SLC62A1	ENSG00000154122	ANKH inorganic pyrophosphate transport regulator	Q9HCJ1	5	14704800-14871778	Disease related genes, Human disease related genes, Potential drug targets, Predicted membrane proteins, Transporters	Phosphate transport, Transport		Deafness, Disease variant	Evidence at protein level	Evidence at transcript level	Evidence at protein level	Evidence at protein level	Low tissue specificity	Detected in all			Cell type enhanced	Detected in many		Hofbauer cells: 193.2;Inhibitory neurons: 205.0;Oligodendrocytes: 243.4;Oocytes: 574.2	Low cancer specificity	Detected in all			Low region specificity	Detected in all			Low immune cell specificity	Detected in many			Low lineage specificity	Detected in many			Low cancer specificity	Detected in all			Prostate - Prostate glandular cells, Skeletal muscle - Skeletal myocytes	Low region specificity	Detected in all			Low region specificity	Detected in all
ANKRD50	KIAA1223	ENSG00000151458	Ankyrin repeat domain containing 50	Q9ULJ7	4	124664048-124712732	Predicted intracellular proteins, Transporters	Protein transport, Transport			Evidence at protein level	Evidence at protein level	Evidence at protein level	Evidence at protein level	Low tissue specificity	Detected in all			Cell type enhanced	Detected in many		Late spermatids: 53.5	Low cancer specificity	Detected in all			Low region specificity	Detected in all			Immune cell enhanced	Detected in single		intermediate monocyte: 1.1	Low lineage specificity	Detected in single			Low cancer specificity	Detected in all			Testis - Early spermatids	Low region specificity	Detected in all			Low region specificity	Detected in all
ANO1	DOG1, FLJ10261, ORAOV2, TAOS2, TMEM16A	ENSG00000131620	Anoctamin 1	Q5XXA6	11	69985907-70189530	Disease related genes, FDA approved drug targets, Plasma proteins, Predicted intracellular proteins, Predicted membrane proteins, Transporters	Ion transport, Transport	Chloride channel, Developmental protein, Ion channel	FDA approved drug targets	Evidence at protein level	Evidence at protein level	Evidence at protein level	Evidence at protein level	Tissue enhanced	Detected in many		epididymis: 84.1;seminal vesicle: 85.9	Cell type enhanced	Detected in many		Basal prostatic cells: 123.4;Breast myoepithelial cells: 71.4;Hepatocytes: 118.7;Late spermatids: 79.5;Serous glandular cells: 82.6;Smooth muscle cells: 45.6	Low cancer specificity	Detected in all			Low region specificity	Detected in many			Not detected in immune cells	Not detected			Not detected	Not detected			Cancer enhanced	Detected in many		Esophageal cancer: 62.2;pancreatic cancer: 72.4	Breast - Breast myoepithelial cells, Kidney - Fibroblasts, Liver - Hepatocytes, Skin - Keratinocyte (other), Testis - Late spermatids	Low region specificity	Detected in many			Region enhanced	Detected in many
ANO10	FLJ10375, MGC47890, SCAR10, TMEM16K	ENSG00000160746	Anoctamin 10	Q9NW15	3	43354859-43691594	Disease related genes, Human disease related genes, Potential drug targets, Predicted intracellular proteins, Predicted membrane proteins, Transporters			Disease variant, Neurodegeneration	Evidence at protein level	Evidence at protein level	Evidence at protein level	Evidence at protein level	Low tissue specificity	Detected in all			Cell type enhanced	Detected in many		Inhibitory neurons: 93.8;Oocytes: 102.9	Low cancer specificity	Detected in all			Low region specificity	Detected in all			Low immune cell specificity	Detected in all			Low lineage specificity	Detected in all			Low cancer specificity	Detected in all			Testis - Spermatogonia, Thyroid - Thyroid glandular cells	Low region specificity	Detected in all			Low region specificity	Detected in all
ANO2	C12orf3, TMEM16B	ENSG00000047617	Anoctamin 2	Q9NQ90	12	5531869-5946232	Predicted membrane proteins, Transporters	Ion transport, Transport	Chloride channel, Ion channel		Evidence at protein level	Evidence at protein level	Evidence at protein level	Evidence at protein level	Tissue enriched	Detected in many	22	retina: 199.6	Group enriched	Detected in some	4	Late spermatids: 285.2;Microglial cells: 136.9;Rod photoreceptor cells: 183.3	Cancer enhanced	Detected in some		testis cancer: 2.4	Low region specificity	Detected in all			Immune cell enriched	Detected in single	5	basophil: 1.3	Lineage enriched	Detected in single	13	granulocytes: 1.3	Cancer enhanced	Detected in many		cervical cancer: 7.6	Adipose visceral - Endothelial cells, Colon - Endothelial cells, Prostate - Endothelial cells, Skin - Endothelial cells, Testis - Late spermatids	Region enriched	Detected in many	4	basal ganglia: 19.6
ANO3	C11orf25, DYT23, GENX-3947, TMEM16C	ENSG00000134343	Anoctamin 3	Q9BYT9	11	26188842-26663289	Disease related genes, Human disease related genes, Potential drug targets, Predicted intracellular proteins, Predicted membrane proteins, Transporters	Lipid transport, Transport		Disease variant, Dystonia	Evidence at protein level	Evidence at transcript level	Evidence at protein level	Evidence at protein level	Group enriched	Detected in some	19	brain: 56.7;epididymis: 56.0	Cell type enriched	Detected in some	5	Excitatory neurons: 195.4	Not detected	Not detected			Region enriched	Detected in all	5	basal ganglia: 129.5	Not detected in immune cells	Not detected			Not detected	Not detected			Cancer enriched	Detected in single	12	Rhabdoid: 8.3	Testis - Early spermatids	Region enhanced	Detected in all		basal ganglia: 158.9	Region enriched	Detected in all
ANO4	FLJ34221, FLJ34272, FLJ35277, TMEM16D	ENSG00000151572	Anoctamin 4	Q32M45	12	100717526-101128641	Predicted intracellular proteins, Predicted membrane proteins, Transporters	Lipid transport, Transport			Evidence at protein level	Evidence at transcript level	Evidence at transcript level	Evidence at protein level	Tissue enhanced	Detected in some		adrenal gland: 11.6;cervix: 7.4;seminal vesicle: 7.8	Group enriched	Detected in some	4	Inhibitory neurons: 514.3;Oligodendrocyte precursor cells: 259.9;Oligodendrocytes: 757.8	Cancer enhanced	Detected in some		renal cancer: 2.1	Low region specificity	Detected in all			Not detected in immune cells	Not detected			Not detected	Not detected			Cancer enhanced	Detected in some		skin cancer: 4.8;testis cancer: 7.0		Low region specificity	Detected in all			Low region specificity	Detected in all
ANO5	GDD1, LGMD2L, TMEM16E	ENSG00000171714	Anoctamin 5	Q75V66	11	21782659-22283567	Disease related genes, Human disease related genes, Potential drug targets, Predicted membrane proteins, Transporters			Disease variant, Limb-girdle muscular dystrophy, Osteogenesis imperfecta	Evidence at protein level	Evidence at transcript level	Evidence at protein level	Evidence at protein level	Group enriched	Detected in many	7	heart muscle: 23.4;parathyroid gland: 16.6;skeletal muscle: 63.3;tongue: 47.8	Group enriched	Detected in many	6	Astrocytes: 64.4;Cardiomyocytes: 97.8;Excitatory neurons: 161.2;Inhibitory neurons: 130.7;Oligodendrocyte precursor cells: 76.4;Skeletal myocytes: 80.0	Low cancer specificity	Detected in many			Low region specificity	Detected in all			Not detected in immune cells	Not detected			Not detected	Not detected			Cancer enhanced	Detected in some		Myeloma: 4.4	Heart muscle - Cardiomyocytes, Skeletal muscle - Skeletal myocytes, Skin - Eccrine sweat gland cells, Testis - Early spermatids, Thyroid - Thyroid glandular cells	Low region specificity	Detected in some			Low region specificity	Detected in all
ANO6	DKFZp313M0720, TMEM16F	ENSG00000177119	Anoctamin 6	Q4KMQ2	12	45215987-45482280	Disease related genes, Human disease related genes, Potential drug targets, Predicted membrane proteins, Transporters	Host-virus interaction, Ion transport, Lipid transport, Transport	Chloride channel, Ion channel, Voltage-gated channel		Evidence at protein level	Evidence at transcript level	Evidence at protein level	Evidence at protein level	Low tissue specificity	Detected in all			Low cell type specificity	Detected in many			Low cancer specificity	Detected in all			Low region specificity	Detected in all			Low immune cell specificity	Detected in many			Low lineage specificity	Detected in all			Low cancer specificity	Detected in many			Liver - Hepatocytes	Low region specificity	Detected in all			Low region specificity	Detected in all
ANO7	IPCA-5, NGEP, PCANAP5, PCANAP5L, TMEM16G	ENSG00000146205	Anoctamin 7	Q6IWH7	2	241188509-241225976	Predicted intracellular proteins, Predicted membrane proteins, Transporters	Lipid transport, Transport			Evidence at protein level	Evidence at protein level	Evidence at protein level	Evidence at protein level	Tissue enhanced	Detected in some		intestine: 15.9;prostate: 68.5;stomach 1: 27.7	Group enriched	Detected in many	4	Gastric mucus-secreting cells: 66.6;Intestinal goblet cells: 67.3;Prostatic glandular cells: 68.0	Cancer enriched	Detected in many	19	prostate cancer: 32.7	Low region specificity	Detected in all			Not detected in immune cells	Not detected			Not detected	Not detected			Cancer enhanced	Detected in some		prostate cancer: 6.6	Colon - Colon enterocytes, Prostate - Prostate glandular cells, Stomach - Gastric mucous cells	Low region specificity	Detected in many
ANO9	PIG5, TMEM16J, TP53I5	ENSG00000185101	Anoctamin 9	A1A5B4	11	417933-442011	Predicted membrane proteins, Transporters	Lipid metabolism, Lipid transport, Transport			Evidence at protein level	Evidence at transcript level	Evidence at protein level	Evidence at protein level	Tissue enhanced	Detected in many		intestine: 33.3;skin 1: 27.1	Cell type enhanced	Detected in many		Distal enterocytes: 67.5;Intestinal goblet cells: 47.0;Paneth cells: 31.3;Proximal enterocytes: 75.1;Undifferentiated cells: 32.3	Cancer enhanced	Detected in many		colorectal cancer: 26.1	Not detected	Not detected			Low immune cell specificity	Detected in many			Group enriched	Detected in many	48	B-cells: 2.1;NK-cells: 4.1;T-cells: 8.3	Cancer enhanced	Detected in many		colorectal cancer: 16.4	Adipose subcutaneous - T-cells, Liver - T-cells, Thyroid - T-cells	Not detected	Not detected			Low region specificity	Detected in many
ANXA1	ANX1, LPC1	ENSG00000135046	Annexin A1	P04083	9	73151865-73170393	Cancer-related genes, FDA approved drug targets, Plasma proteins, Predicted intracellular proteins, Predicted secreted proteins, Transporters	Adaptive immunity, Immunity, Inflammatory response, Innate immunity	Phospholipase A2 inhibitor	Cancer-related genes, FDA approved drug targets	Evidence at protein level	Evidence at protein level	Evidence at protein level	Evidence at protein level	Tissue enhanced	Detected in all		esophagus: 7281.3	Cell type enhanced	Detected in many		granulocytes: 3470.5;Squamous epithelial cells: 3652.5;Suprabasal keratinocytes: 8372.3;Syncytiotrophoblasts: 8404.5	Low cancer specificity	Detected in all			Low region specificity	Detected in all			Immune cell enhanced	Detected in all		basophil: 2824.3	Low lineage specificity	Detected in all			Low cancer specificity	Detected in all				Low region specificity	Detected in all			Low region specificity	Detected in all
ANXA11	ANX11	ENSG00000122359	Annexin A11	P50995	10	80150889-80205572	Cancer-related genes, Disease related genes, Human disease related genes, Plasma proteins, Potential drug targets, Predicted intracellular proteins, Transporters	Cell cycle, Cell division		Amyotrophic lateral sclerosis, Cancer-related genes, Disease variant, Neurodegeneration	Evidence at protein level	Evidence at protein level	Evidence at protein level	Evidence at protein level	Low tissue specificity	Detected in all			Low cell type specificity	Detected in many			Low cancer specificity	Detected in all			Low region specificity	Detected in all			Immune cell enhanced	Detected in all		eosinophil: 445.0	Low lineage specificity	Detected in all			Low cancer specificity	Detected in all				Low region specificity	Detected in all			Low region specificity	Detected in all
ANXA2	ANX2, ANX2L4, CAL1H, LIP2, LPC2D	ENSG00000182718	Annexin A2	P07355	15	60347134-60402883	Cancer-related genes, Disease related genes, FDA approved drug targets, Plasma proteins, Predicted intracellular proteins, Predicted secreted proteins, Transporters	Host-virus interaction	RNA-binding	Cancer-related genes, FDA approved drug targets	Evidence at protein level	Evidence at protein level	Evidence at protein level	Evidence at protein level	Tissue enhanced	Detected in all		esophagus: 2124.0	Cell type enhanced	Detected in many		Basal respiratory cells: 5295.0;Ductal cells: 3448.7;Pancreatic endocrine cells: 3363.7	Low cancer specificity	Detected in all			Low region specificity	Detected in all			Group enriched	Detected in all	4	basophil: 4446.3;classical monocyte: 2767.4;intermediate monocyte: 2404.9;myeloid DC: 4023.2;non-classical monocyte: 2699.3;T-reg: 1686.0	Low lineage specificity	Detected in all			Low cancer specificity	Detected in all			Pancreas - Ductal cells	Low region specificity	Detected in all			Region enhanced	Detected in all
ANXA5	ANX5, CPB-I, ENX2, PAP-I, RPRGL3, VAC-alph	ENSG00000164111	Annexin A5	P08758	4	121667946-121696995	Disease related genes, FDA approved drug targets, Plasma proteins, Predicted intracellular proteins, Transporters	Blood coagulation, Hemostasis		FDA approved drug targets	Evidence at protein level	Evidence at protein level	Evidence at protein level	Evidence at protein level	Low tissue specificity	Detected in all			Cell type enhanced	Detected in all		Cytotrophoblasts: 1152.9;Extravillous trophoblasts: 1191.5;Syncytiotrophoblasts: 1086.8	Low cancer specificity	Detected in all			Low region specificity	Detected in all			Low immune cell specificity	Detected in all			Low lineage specificity	Detected in all			Low cancer specificity	Detected in all			Breast - Adipocytes (Breast)	Low region specificity	Detected in all			Low region specificity	Detected in all
ANXA6	ANX6	ENSG00000197043	Annexin A6	P08133	5	151100706-151157815	Plasma proteins, Predicted intracellular proteins, Transporters				Evidence at protein level	Evidence at protein level	Evidence at protein level	Evidence at protein level	Low tissue specificity	Detected in all			Cell type enhanced	Detected in many		Peritubular cells: 211.1;Syncytiotrophoblasts: 229.1	Low cancer specificity	Detected in all			Low region specificity	Detected in all			Low immune cell specificity	Detected in all			Low lineage specificity	Detected in all			Low cancer specificity	Detected in many			Adipose subcutaneous - Adipocytes (Subcutaneous), Adipose visceral - Adipocytes (Visceral), Breast - Adipocytes (Breast), Colon - Smooth muscle cells, Prostate - Smooth muscle cells	Low region specificity	Detected in all			Low region specificity	Detected in all
AP1B1	ADTB1, AP105A, BAM22, CLAPB2	ENSG00000100280	Adaptor related protein complex 1 subunit beta 1	Q10567	22	29327680-29388583	Disease related genes, Human disease related genes, Plasma proteins, Potential drug targets, Predicted intracellular proteins, Transporters	Protein transport, Transport		Deafness, Disease variant, Ichthyosis	Evidence at protein level	Evidence at protein level	Evidence at protein level	Evidence at protein level	Low tissue specificity	Detected in all			Cell type enhanced	Detected in all		Hofbauer cells: 127.1	Low cancer specificity	Detected in all			Low region specificity	Detected in all			Low immune cell specificity	Detected in many			Low lineage specificity	Detected in all			Low cancer specificity	Detected in all			Adipose subcutaneous - Macrophages, Adipose visceral - Macrophages, Colon - Macrophages, Lung - Macrophages, Prostate - Prostate glandular cells, Testis - Spermatocytes	Low region specificity	Detected in all			Low region specificity	Detected in all
AP1G1	ADTG, CLAPG1	ENSG00000166747	Adaptor related protein complex 1 subunit gamma 1	O43747	16	71729000-71809201	Disease related genes, Metabolic proteins, Potential drug targets, Predicted intracellular proteins, Transporters	Protein transport, Transport		Disease variant, Intellectual disability	Evidence at protein level	Evidence at protein level	Evidence at protein level	Evidence at protein level	Low tissue specificity	Detected in all			Cell type enhanced	Detected in all		Early spermatids: 285.5;Late spermatids: 151.0	Low cancer specificity	Detected in all			Low region specificity	Detected in all			Low immune cell specificity	Detected in all			Low lineage specificity	Detected in all			Low cancer specificity	Detected in all			Testis - Spermatocytes, Testis - Spermatogonia	Low region specificity	Detected in all			Low region specificity	Detected in all
AP1M1	AP47, CLAPM2, mu1A	ENSG00000072958	Adaptor related protein complex 1 subunit mu 1	Q9BXS5	19	16197854-16245906	Plasma proteins, Predicted intracellular proteins, Transporters	Host-virus interaction, Protein transport, Transport			Evidence at protein level	Evidence at protein level	Evidence at protein level	Evidence at protein level	Low tissue specificity	Detected in all			Cell type enhanced	Detected in all		Late spermatids: 91.1	Low cancer specificity	Detected in all			Low region specificity	Detected in all			Low immune cell specificity	Detected in all			Low lineage specificity	Detected in all			Low cancer specificity	Detected in all			Breast - Adipocytes (Breast), Testis - Early spermatids	Low region specificity	Detected in all			Low region specificity	Detected in all
AP1S1	AP19, CLAPS1, EKV3, SIGMA1A, WUGSC:H_DJ0747G18.2	ENSG00000106367	Adaptor related protein complex 1 subunit sigma 1	P61966	7	101154456-101161596	Disease related genes, Human disease related genes, Plasma proteins, Potential drug targets, Predicted intracellular proteins, Transporters	Protein transport, Transport		Deafness, Ichthyosis, Intellectual disability, Neuropathy	Evidence at protein level	Evidence at protein level	Evidence at protein level	Evidence at protein level	Tissue enhanced	Detected in all		brain: 105.4	Cell type enhanced	Detected in many		Distal tubular cells: 221.3;Proximal enterocytes: 242.7;Proximal tubular cells: 297.2	Low cancer specificity	Detected in all			Low region specificity	Detected in all			Low immune cell specificity	Detected in many			Low lineage specificity	Detected in all			Low cancer specificity	Detected in all			Skin - Keratinocyte (other), Thyroid - Thyroid glandular cells	Low region specificity	Detected in all			Low region specificity	Detected in all
AP2A1	ADTAA, CLAPA1	ENSG00000196961	Adaptor related protein complex 2 subunit alpha 1	O95782	19	49767001-49807114	Predicted intracellular proteins, Transporters	Endocytosis, Protein transport, Transport			Evidence at protein level	Evidence at protein level	Evidence at protein level	Evidence at protein level	Low tissue specificity	Detected in all			Cell type enhanced	Detected in all		Late spermatids: 149.5;Syncytiotrophoblasts: 232.4	Low cancer specificity	Detected in all			Low region specificity	Detected in all			Immune cell enhanced	Detected in many		non-classical monocyte: 20.6	Lineage enriched	Detected in all	4	monocytes: 20.6	Low cancer specificity	Detected in all				Low region specificity	Detected in all			Low region specificity	Detected in all
AP2A2	ADTAB, CLAPA2, DKFZP564D1864, HIP9, HYPJ, KIAA0899	ENSG00000183020	Adaptor related protein complex 2 subunit alpha 2	O94973	11	924881-1012245	Plasma proteins, Predicted intracellular proteins, Transporters	Endocytosis, Protein transport, Transport			Evidence at protein level	Evidence at protein level	Evidence at protein level	Evidence at protein level	Tissue enhanced	Detected in many		brain: 82.1	Cell type enhanced	Detected in all		Oocytes: 269.8	Low cancer specificity	Detected in all			Low region specificity	Detected in all			Low immune cell specificity	Detected in many			Low lineage specificity	Detected in many			Low cancer specificity	Detected in all			Breast - Fibroblasts	Low region specificity	Detected in all			Low region specificity	Detected in all
AP2B1	ADTB2, CLAPB1	ENSG00000006125	Adaptor related protein complex 2 subunit beta 1	P63010	17	35578046-35726413	Cancer-related genes, Predicted intracellular proteins, Transporters	Endocytosis, Protein transport, Transport		Cancer-related genes	Evidence at protein level	Evidence at protein level	Evidence at protein level	Evidence at protein level	Low tissue specificity	Detected in all			Cell type enhanced	Detected in all		Early spermatids: 433.6;Late spermatids: 661.1	Low cancer specificity	Detected in all			Low region specificity	Detected in all			Low immune cell specificity	Detected in all			Low lineage specificity	Detected in all			Low cancer specificity	Detected in all			Adipose visceral - Adipose progenitor cells, Testis - Early spermatids, Thyroid - Thyroid glandular cells	Low region specificity	Detected in all			Low region specificity	Detected in all
AP2M1	AP50, CLAPM1, mu2	ENSG00000161203	Adaptor related protein complex 2 subunit mu 1	Q96CW1	3	184174689-184184214	Disease related genes, Human disease related genes, Plasma proteins, Potential drug targets, Predicted intracellular proteins, Transporters	Endocytosis, Protein transport, Transport		Disease variant, Epilepsy, Intellectual disability	Evidence at protein level	Evidence at protein level	Evidence at protein level	Evidence at protein level	Low tissue specificity	Detected in all			Low cell type specificity	Detected in all			Low cancer specificity	Detected in all			Low region specificity	Detected in all			Low immune cell specificity	Detected in all			Low lineage specificity	Detected in all			Low cancer specificity	Detected in all			Adipose visceral - Adipose progenitor cells	Low region specificity	Detected in all			Low region specificity	Detected in all
AP2S1	CLAPS2, FBH3, FBHOk, HHC3	ENSG00000042753	Adaptor related protein complex 2 subunit sigma 1	P53680	19	46838136-46850846	Disease related genes, Human disease related genes, Potential drug targets, Predicted intracellular proteins, Transporters	Endocytosis, Protein transport, Transport		Disease variant	Evidence at protein level	Evidence at transcript level	Evidence at protein level	Evidence at protein level	Low tissue specificity	Detected in all			Cell type enhanced	Detected in all		Hofbauer cells: 1013.8	Low cancer specificity	Detected in all			Low region specificity	Detected in all			Low immune cell specificity	Detected in all			Low lineage specificity	Detected in all			Low cancer specificity	Detected in all			Adipose subcutaneous - Macrophages, Adipose visceral - Macrophages	Low region specificity	Detected in all			Low region specificity	Detected in all
AP4B1	BETA-4, SPG47	ENSG00000134262	Adaptor related protein complex 4 subunit beta 1	Q9Y6B7	1	113894194-113905201	Disease related genes, Human disease related genes, Potential drug targets, Predicted intracellular proteins, Transporters	Protein transport, Transport		Hereditary spastic paraplegia, Neurodegeneration	Evidence at protein level	Evidence at transcript level	Evidence at protein level	Evidence at protein level	Low tissue specificity	Detected in all			Low cell type specificity	Detected in many			Low cancer specificity	Detected in all			Low region specificity	Detected in all			Low immune cell specificity	Detected in all			Low lineage specificity	Detected in all			Low cancer specificity	Detected in all				Low region specificity	Detected in all			Low region specificity	Detected in all
AP4E1	AP-4-EPSILON, SPG51	ENSG00000081014	Adaptor related protein complex 4 subunit epsilon 1	Q9UPM8	15	50908672-51005895	Disease related genes, Human disease related genes, Plasma proteins, Potential drug targets, Predicted intracellular proteins, Transporters	Protein transport, Transport		Hereditary spastic paraplegia, Neurodegeneration	Evidence at protein level	Evidence at protein level	Evidence at protein level	Evidence at protein level	Low tissue specificity	Detected in all			Cell type enhanced	Detected in many		Oligodendrocytes: 33.5	Low cancer specificity	Detected in all			Low region specificity	Detected in all			Immune cell enhanced	Detected in single		basophil: 2.7	Low lineage specificity	Detected in single			Low cancer specificity	Detected in all				Low region specificity	Detected in all			Low region specificity	Detected in all
AP4M1	MU-4, MU-ARP2, SPG50	ENSG00000221838	Adaptor related protein complex 4 subunit mu 1	O00189	7	100101549-100110345	Disease related genes, Human disease related genes, Potential drug targets, Predicted intracellular proteins, Transporters	Protein transport, Transport		Hereditary spastic paraplegia, Neurodegeneration	Evidence at protein level	Evidence at transcript level	Evidence at protein level	Evidence at protein level	Low tissue specificity	Detected in all			Cell type enhanced	Detected in many		Early spermatids: 68.3;Late spermatids: 92.6;Rod photoreceptor cells: 66.2;Spermatocytes: 77.2	Low cancer specificity	Detected in all			Low region specificity	Detected in all			Low immune cell specificity	Detected in all			Low lineage specificity	Detected in all			Low cancer specificity	Detected in all			Liver - Vascular Endothelial cells, Testis - Early spermatids	Low region specificity	Detected in all			Low region specificity	Detected in all
AP4S1	AP47B, CLA20, SPG52	ENSG00000100478	Adaptor related protein complex 4 subunit sigma 1	Q9Y587	14	31025106-31130996	Disease related genes, Human disease related genes, Potential drug targets, Predicted intracellular proteins, Transporters	Protein transport, Transport		Hereditary spastic paraplegia, Neurodegeneration	Evidence at protein level	Evidence at protein level	Evidence at protein level	Evidence at protein level	Low tissue specificity	Detected in all			Low cell type specificity	Detected in all			Low cancer specificity	Detected in all			Low region specificity	Detected in all			Low immune cell specificity	Detected in many			Low lineage specificity	Detected in all			Low cancer specificity	Detected in all			Testis - Early spermatids, Thyroid - Thyroid glandular cells	Low region specificity	Detected in all			Low region specificity	Detected in all
APAF1	APAF-1, CED4	ENSG00000120868	Apoptotic peptidase activating factor 1	O14727	12	98645290-98735433	Cancer-related genes, Plasma proteins, Predicted intracellular proteins, Transporters	Apoptosis		Cancer-related genes	Evidence at protein level	Evidence at protein level	Evidence at protein level	Evidence at protein level	Tissue enhanced	Detected in all		bone marrow: 31.8	Cell type enhanced	Detected in many		dendritic cells: 47.2;Schwann cells: 61.5	Low cancer specificity	Detected in all			Low region specificity	Detected in all			Immune cell enhanced	Detected in all		neutrophil: 71.4	Low lineage specificity	Detected in all			Low cancer specificity	Detected in all			Testis - Spermatogonia	Low region specificity	Detected in all			Low region specificity	Detected in all
APBA1	D9S411E, MINT1, X11	ENSG00000107282	Amyloid beta precursor protein binding family A member 1	Q02410	9	69427532-69672371	Predicted intracellular proteins, Transporters	Protein transport, Transport			Evidence at protein level	Evidence at protein level	Evidence at protein level	Evidence at protein level	Tissue enhanced	Detected in many		brain: 36.8	Cell type enhanced	Detected in many		Astrocytes: 50.8;Excitatory neurons: 126.0;Horizontal cells: 40.3;Inhibitory neurons: 173.9;Microglial cells: 75.1;Oligodendrocyte precursor cells: 132.5;Oligodendrocytes: 98.9	Low cancer specificity	Detected in many			Low region specificity	Detected in all			Not detected in immune cells	Not detected			Not detected	Not detected			Low cancer specificity	Detected in many			Liver - Hepatocytes	Low region specificity	Detected in all			Low region specificity	Detected in all
APBA2	D15S1518E, HsT16821, LIN-10, MGC:14091, MINT2, X11L	ENSG00000034053	Amyloid beta precursor protein binding family A member 2	Q99767	15	28884483-29118315	Predicted intracellular proteins, Transporters	Protein transport, Transport			Evidence at protein level	Evidence at protein level	Evidence at protein level	Evidence at protein level	Tissue enriched	Detected in many	9	brain: 89.8	Cell type enhanced	Detected in many		Astrocytes: 50.5;Excitatory neurons: 137.9;Horizontal cells: 53.5;Inhibitory neurons: 101.8;NK-cells: 65.9;Oligodendrocyte precursor cells: 91.0;Oligodendrocytes: 69.0	Cancer enhanced	Detected in many		glioma: 17.5	Low region specificity	Detected in all			Immune cell enhanced	Detected in some		naive CD4 T-cell: 4.5;naive CD8 T-cell: 5.0	Lineage enriched	Detected in many	5	T-cells: 5.0	Cancer enhanced	Detected in many		Neuroblastoma: 11.3	Adipose visceral - T-cells, Kidney - T-cells, Stomach - T-cells, Testis - Spermatogonia	Low region specificity	Detected in all			Low region specificity	Detected in all
APCS	MGC88159, PTX2, SAP	ENSG00000132703	Amyloid P component, serum	P02743	1	159587826-159588865	Disease related genes, Plasma proteins, Potential drug targets, Predicted secreted proteins, Transporters				Evidence at protein level	Evidence at protein level	Evidence at protein level	Evidence at protein level	Tissue enriched	Detected in some	76	liver: 3515.6	Cell type enriched	Detected in some	10	Hepatocytes: 4133.8	Cancer enriched	Detected in some	25	liver cancer: 826.2	Not detected	Not detected			Not detected in immune cells	Not detected			Not detected	Not detected			Cancer enriched	Detected in some	10	liver cancer: 14.2	Liver - Hepatocytes	Not detected	Not detected			Low region specificity	Detected in all
APH1A	APH-1A, CGI-78	ENSG00000117362	Aph-1 homolog A, gamma-secretase subunit	Q96BI3	1	150265399-150269580	Predicted membrane proteins, Transporters	Notch signaling pathway			Evidence at protein level	Evidence at protein level	Evidence at protein level	Evidence at protein level	Low tissue specificity	Detected in all			Low cell type specificity	Detected in all			Low cancer specificity	Detected in all			Low region specificity	Detected in all			Low immune cell specificity	Detected in all			Low lineage specificity	Detected in all			Low cancer specificity	Detected in all			Thyroid - Thyroid glandular cells	Low region specificity	Detected in all			Low region specificity	Detected in all
APH1B	APH-1B, DKFZp564D0372, PSFL	ENSG00000138613	Aph-1 homolog B, gamma-secretase subunit	Q8WW43	15	63276018-63309126	Predicted membrane proteins, Transporters	Notch signaling pathway			Evidence at protein level	Evidence at transcript level	Evidence at protein level	Evidence at protein level	Tissue enriched	Detected in all	6	testis: 119.4	Cell type enhanced	Detected in many		Early spermatids: 1691.7;Late spermatids: 396.0;Spermatocytes: 693.0	Low cancer specificity	Detected in all			Low region specificity	Detected in all			Immune cell enhanced	Detected in all		non-classical monocyte: 108.2	Low lineage specificity	Detected in all			Low cancer specificity	Detected in all			Testis - Early spermatids	Low region specificity	Detected in all			Low region specificity	Detected in all
APLNR	AGTRL1, APJ, APJR, FLJ90771	ENSG00000134817	Apelin receptor	P35414	11	57233577-57237250	G-protein coupled receptors, Predicted membrane proteins, Transporters	Angiogenesis, Gastrulation, Host-virus interaction	Developmental protein, G-protein coupled receptor, Receptor, Transducer		Evidence at protein level	Evidence at protein level	Evidence at protein level	Evidence at protein level	Tissue enhanced	Detected in many		brain: 78.6;lymphoid tissue: 105.0;placenta: 89.7	Group enriched	Detected in some	8	Adipocytes: 67.1;Endothelial cells: 42.4	Cancer enhanced	Detected in all		glioma: 50.8	Low region specificity	Detected in all			Not detected in immune cells	Not detected			Not detected	Not detected			Cancer enriched	Detected in some	8	Rhabdoid: 24.1	Skin - Fibroblast_1	Low region specificity	Detected in many			Low region specificity	Detected in all
APOA2		ENSG00000158874	Apolipoprotein A2	P02652	1	161222292-161223631	Cancer-related genes, Candidate cardiovascular disease genes, Human disease related genes, Metabolic proteins, Plasma proteins, Predicted intracellular proteins, Predicted secreted proteins, Transporters	Host-virus interaction, Lipid transport, Transport		Cancer-related genes	Evidence at protein level	Evidence at protein level	Evidence at protein level	Evidence at protein level	Tissue enriched	Detected in many	1343	liver: 34742.6	Cell type enriched	Detected in some	78	Hepatocytes: 51864.9	Cancer enriched	Detected in many	329	liver cancer: 11230.1	Low region specificity	Detected in many			Not detected in immune cells	Not detected			Not detected	Not detected			Cancer enriched	Detected in some	9	liver cancer: 2178.7	Liver - Hepatocytes	Low region specificity	Detected in all			Low region specificity	Detected in all
APOL1	APOL	ENSG00000100342	Apolipoprotein L1	O14791	22	36253071-36267530	Candidate cardiovascular disease genes, Disease related genes, Human disease related genes, Plasma proteins, Potential drug targets, Predicted membrane proteins, Predicted secreted proteins, Transporters	Cholesterol metabolism, Lipid metabolism, Lipid transport, Steroid metabolism, Sterol metabolism, Transport		Disease variant	Evidence at protein level	Evidence at protein level	Evidence at protein level	Evidence at protein level	Tissue enhanced	Detected in many		liver: 174.5	Cell type enhanced	Detected in many		Basal prostatic cells: 107.3;Glandular and luminal cells: 219.4;Hepatocytes: 97.8	Low cancer specificity	Detected in all			Low region specificity	Detected in all			Low immune cell specificity	Detected in many			Low lineage specificity	Detected in all			Cancer enhanced	Detected in many		Kidney cancer: 244.0	Heart muscle - Endothelial cells, Kidney - Endothelial cells
APOO	FAM121B, MGC4825, Mic23, MIC26, MICOS26, My025	ENSG00000184831	Apolipoprotein O	Q9BUR5	X	23833353-23907938	Predicted intracellular proteins, Predicted membrane proteins, Predicted secreted proteins, Transporters	Lipid transport, Transport			Evidence at protein level	Evidence at protein level	Evidence at protein level	Evidence at protein level	Tissue enhanced	Detected in all		choroid plexus: 105.4	Cell type enhanced	Detected in all		Distal tubular cells: 110.6;Oocytes: 124.3	Low cancer specificity	Detected in all			Low region specificity	Detected in all			Low immune cell specificity	Detected in all			Low lineage specificity	Detected in all			Low cancer specificity	Detected in all			Heart muscle - Cardiomyocytes, Skin - Eccrine sweat gland cells, Thyroid - Thyroid glandular cells	Low region specificity	Detected in all			Low region specificity	Detected in all
APP	AD1, alpha-sAPP	ENSG00000142192	Amyloid beta precursor protein	P05067	21	25880535-26171128	Disease related genes, FDA approved drug targets, Human disease related genes, Plasma proteins, Predicted intracellular proteins, Predicted membrane proteins, Predicted secreted proteins, Transporters	Apoptosis, Cell adhesion, Endocytosis, Notch signaling pathway	Heparin-binding, Protease inhibitor, Serine protease inhibitor	Alzheimer disease, Amyloidosis, Disease variant, FDA approved drug targets, Neurodegeneration	Evidence at protein level	Evidence at protein level	Evidence at protein level	Evidence at protein level	Low tissue specificity	Detected in all			Cell type enhanced	Detected in all		Oligodendrocytes: 810.6	Low cancer specificity	Detected in all			Low region specificity	Detected in all			Immune cell enriched	Detected in many	5	plasmacytoid DC: 36.4	Lineage enriched	Detected in many	5	dendritic cells: 36.4	Low cancer specificity	Detected in all			Thyroid - Thyroid glandular cells	Low region specificity	Detected in all			Low region specificity	Detected in all
AQP1	CHIP28, CO	ENSG00000240583	Aquaporin 1 (Colton blood group)	P29972	7	30911853-30925517	Blood group antigen proteins, Metabolic proteins, Predicted membrane proteins, Transporters	Transport	Blood group antigen		Evidence at protein level	Evidence at protein level	Evidence at protein level	Evidence at protein level	Tissue enhanced	Detected in many		choroid plexus: 786.7	Group enriched	Detected in many	6	Adipocytes: 881.1;Alveolar cells type 1: 406.1;Alveolar cells type 2: 408.7;Cholangiocytes: 333.9;Endothelial cells: 689.9;Mesothelial cells: 636.1;Proximal tubular cells: 237.1	Cancer enhanced	Detected in all		glioma: 336.5	Low region specificity	Detected in all			Not detected in immune cells	Not detected			Not detected	Not detected			Cancer enhanced	Detected in many		Bile duct cancer: 50.3	Prostate - Endothelial cells, Skeletal muscle - Endothelial cells, Testis - Endothelial cells	Region enriched	Detected in many	5	olfactory bulb: 46.6	Region enriched	Detected in many
AQP10		ENSG00000143595	Aquaporin 10	Q96PS8	1	154321090-154325325	Metabolic proteins, Predicted membrane proteins, Transporters	Transport			Evidence at protein level	Evidence at protein level	Evidence at protein level	Evidence at protein level	Tissue enriched	Detected in some	15	intestine: 66.5	Cell type enhanced	Detected in some		Cholangiocytes: 1.9;Ciliated cells: 2.7;Erythroid cells: 1.1;granulocytes: 5.0;Sertoli cells: 2.7	Not detected	Not detected			Not detected	Not detected			Not detected in immune cells	Not detected			Not detected	Not detected			Cancer enhanced	Detected in some		Leukemia: 1.5;Neuroblastoma: 1.1	Testis - Sertoli cells					Not detected	Not detected
AQP11	AQPX1	ENSG00000178301	Aquaporin 11	Q8NBQ7	11	77589391-77610356	Predicted membrane proteins, Transporters	Transport			Evidence at protein level	Evidence at protein level	Evidence at protein level	Evidence at protein level	Tissue enhanced	Detected in many		intestine: 27.8;liver: 15.6	Cell type enhanced	Detected in many		Early spermatids: 46.7;Hepatocytes: 37.4;Late spermatids: 63.7;Proximal enterocytes: 33.3;Spermatocytes: 50.3	Low cancer specificity	Detected in many			Low region specificity	Detected in all			Not detected in immune cells	Not detected			Not detected	Not detected			Low cancer specificity	Detected in all			Adipose visceral - Adipocytes (Visceral), Kidney - Proximal tubular cells, Liver - Hepatocytes, Testis - Early spermatids	Low region specificity	Detected in all			Low region specificity	Detected in all
AQP12A	AQP12	ENSG00000184945	Aquaporin 12A	Q8IXF9	2	240691866-240698483	Predicted membrane proteins, Transporters	Transport			Evidence at protein level	Evidence at protein level	Evidence at transcript level	Evidence at transcript level	Tissue enriched	Detected in single	326	pancreas: 101.9	Cell type enhanced	Detected in single		Proximal enterocytes: 1.3	Not detected	Not detected			Not detected	Not detected			Not detected in immune cells	Not detected			Not detected	Not detected			Not detected	Not detected
AQP2		ENSG00000167580	Aquaporin 2	P41181	12	49950737-49958878	Disease related genes, Human disease related genes, Metabolic proteins, Potential drug targets, Predicted membrane proteins, Transporters	Transport		Diabetes insipidus, Disease variant	Evidence at protein level	Evidence at protein level	Evidence at protein level	Evidence at protein level	Group enriched	Detected in some	91	kidney: 373.4;seminal vesicle: 205.2	Cell type enriched	Detected in some	17	Collecting duct cells: 3224.6	Group enriched	Detected in some	6	renal cancer: 1.7;stomach cancer: 1.8	Not detected	Not detected			Not detected in immune cells	Not detected			Not detected	Not detected			Cancer enhanced	Detected in some		Bile duct cancer: 1.1;Gastric cancer: 1.2	Breast - Breast glandular cells (progenitors), Skin - Eccrine sweat gland cells	Not detected	Not detected			Not detected	Not detected
AQP3	GIL	ENSG00000165272	Aquaporin 3 (Gill blood group)	Q92482	9	33441156-33447596	Blood group antigen proteins, Metabolic proteins, Plasma proteins, Predicted membrane proteins, Transporters	Transport	Blood group antigen		Evidence at protein level	Evidence at protein level	Evidence at protein level	Evidence at protein level	Tissue enhanced	Detected in all		esophagus: 1483.2;skin 1: 563.9;urinary bladder: 662.5	Cell type enhanced	Detected in many		Basal keratinocytes: 1556.2;Basal squamous epithelial cells: 1011.0;Collecting duct cells: 1073.6;Squamous epithelial cells: 2365.1;Suprabasal keratinocytes: 2153.4	Group enriched	Detected in all	5	cervical cancer: 319.0;head and neck cancer: 283.7;lung cancer: 146.8;urothelial cancer: 221.3	Region enhanced	Detected in all		pons: 47.2	Immune cell enhanced	Detected in many		MAIT T-cell: 182.0;T-reg: 205.9	Lineage enriched	Detected in many	18	T-cells: 205.9	Cancer enhanced	Detected in many		Gallbladder cancer: 403.6	Lung - Alveolar cells type 2, Skin - Keratinocyte (other)	Not detected	Not detected			Low region specificity	Detected in all
AQP4	AQP-4, hAQP4, MIWC	ENSG00000171885	Aquaporin 4	P55087	18	26852043-26865771	Human disease related genes, Metabolic proteins, Predicted membrane proteins, Transporters	Transport			Evidence at protein level	Evidence at protein level	Evidence at protein level	Evidence at protein level	Group enriched	Detected in many	4	brain: 367.2;lung: 111.3	Group enriched	Detected in many	11	Alveolar cells type 1: 422.7;Alveolar cells type 2: 333.2;Astrocytes: 462.6;Muller glia cells: 197.3	Cancer enriched	Detected in some	22	glioma: 223.7	Low region specificity	Detected in all			Not detected in immune cells	Not detected			Not detected	Not detected			Group enriched	Detected in some	4	Brain cancer: 2.5;Rhabdoid: 1.7	Skeletal muscle - Skeletal myocytes, Skin - Sebaceous gland cells	Low region specificity	Detected in all			Low region specificity	Detected in all
AQP5		ENSG00000161798	Aquaporin 5	P55064	12	49961872-49965682	Disease related genes, Human disease related genes, Metabolic proteins, Potential drug targets, Predicted membrane proteins, Transporters	Transport		Disease variant, Palmoplantar keratoderma	Evidence at protein level	Evidence at protein level	Evidence at protein level	Evidence at protein level	Tissue enhanced	Detected in many		salivary gland: 604.8;testis: 215.9	Group enriched	Detected in many	6	Early spermatids: 1377.0;Late spermatids: 4261.2;Serous glandular cells: 1171.2	Cancer enhanced	Detected in many		endometrial cancer: 87.5	Low region specificity	Detected in many			Not detected in immune cells	Not detected			Not detected	Not detected			Cancer enhanced	Detected in many		Bile duct cancer: 57.1;Gastric cancer: 24.2	Breast - Breast glandular cells (progenitors), Skin - Eccrine sweat gland cells, Testis - Early spermatids, Testis - Late spermatids	Not detected	Not detected			Low region specificity	Detected in many
AQP6	AQP2L	ENSG00000086159	Aquaporin 6	Q13520	12	49967194-49977139	Metabolic proteins, Predicted membrane proteins, Transporters	Transport			Evidence at protein level	Evidence at protein level	Evidence at protein level	Evidence at protein level	Tissue enriched	Detected in some	11	kidney: 51.2	Cell type enhanced	Detected in some		Astrocytes: 4.0;Club cells: 1.5;Collecting duct cells: 1.9;Distal tubular cells: 3.1;Ionocytes: 5.5;Oligodendrocyte precursor cells: 1.4;Oligodendrocytes: 1.5	Cancer enriched	Detected in many	9	renal cancer: 9.1	Low region specificity	Detected in all			Not detected in immune cells	Not detected			Not detected	Not detected			Not detected	Not detected			Breast - Breast glandular cells (progenitors), Liver - Hepatocytes, Skin - Eccrine sweat gland cells	Region enriched	Detected in some	7	cerebellum: 21.0	Not detected	Not detected
AQP7	AQP7L, AQP9, AQPap	ENSG00000165269	Aquaporin 7	O14520	9	33383179-33402682	Human disease related genes, Metabolic proteins, Predicted intracellular proteins, Predicted membrane proteins, Transporters	Transport			Evidence at protein level	Evidence at transcript level	Evidence at protein level	Evidence at protein level	Tissue enhanced	Detected in many		adipose tissue: 205.9;breast: 101.5;heart muscle: 105.1	Cell type enhanced	Detected in many		Adipocytes: 105.7;Cardiomyocytes: 87.0;Early spermatids: 152.5;Proximal enterocytes: 143.0;Proximal tubular cells: 53.4	Low cancer specificity	Detected in many			Low region specificity	Detected in all			Not detected in immune cells	Not detected			Not detected	Not detected			Low cancer specificity	Detected in some			Adipose subcutaneous - Adipocytes (Subcutaneous), Adipose visceral - Adipocytes (Visceral), Breast - Adipocytes (Breast), Heart muscle - Cardiomyocytes, Kidney - Proximal tubular cells, Testis - Early spermatids, Testis - Late spermatids
AQP8		ENSG00000103375	Aquaporin 8	O94778	16	25215731-25228932	Metabolic proteins, Predicted membrane proteins, Transporters	Transport			Evidence at protein level	Evidence at protein level	Evidence at protein level	Evidence at protein level	Group enriched	Detected in some	485	intestine: 318.6;pancreas: 1239.8	Cell type enriched	Detected in some	63	Distal enterocytes: 1875.8	Cancer enhanced	Detected in some		colorectal cancer: 6.4;pancreatic cancer: 15.1	Low region specificity	Detected in some			Not detected in immune cells	Not detected			Not detected	Not detected			Not detected	Not detected			Colon - Colon enterocytes, Pancreas - Exocrine glandular cells	Not detected	Not detected			Low region specificity	Detected in all
AQP9	HsT17287, SSC1	ENSG00000103569	Aquaporin 9	O43315	15	58138169-58185911	Metabolic proteins, Predicted membrane proteins, Transporters	Transport			Evidence at protein level	Evidence at protein level	Evidence at protein level	Evidence at protein level	Tissue enriched	Detected in many	10	liver: 681.6	Cell type enhanced	Detected in some		Hepatocytes: 277.8;Hofbauer cells: 71.4;Kupffer cells: 51.3;Macrophages: 89.1;monocytes: 342.1	Cancer enriched	Detected in many	30	liver cancer: 132.4	Region enhanced	Detected in many		cerebral cortex: 28.1	Immune cell enriched	Detected in many	20	neutrophil: 1165.9	Lineage enriched	Detected in many	20	granulocytes: 1165.9	Cancer enriched	Detected in single	9	lymphoma: 9.0	Adipose subcutaneous - Macrophages, Colon - Neutrophils, Heart muscle - Neutrophils, Liver - Hepatocytes, Lung - Neutrophil_2, Skeletal muscle - Neutrophils, Skin - Keratinocyte (granular), Stomach - Neutrophils, Thyroid - Neutrophils	Low region specificity	Detected in all			Low region specificity	Detected in many
ARL6IP5	DERP11, GTRAP3-18, HSPC127, JWA, PRAF3, Yip6b	ENSG00000144746	ADP ribosylation factor like GTPase 6 interacting protein 5	O75915	3	69084937-69106092	Predicted membrane proteins, Transporters				Evidence at protein level	Evidence at protein level	Evidence at protein level	Evidence at protein level	Low tissue specificity	Detected in all			Low cell type specificity	Detected in all			Low cancer specificity	Detected in all			Low region specificity	Detected in all			Low immune cell specificity	Detected in all			Low lineage specificity	Detected in all			Low cancer specificity	Detected in all			Thyroid - Fibroblasts	Low region specificity	Detected in all			Low region specificity	Detected in all
ARRB1	ARR1	ENSG00000137486	Arrestin beta 1	P49407	11	75260122-75351705	Predicted intracellular proteins, Transporters	Protein transport, Transcription, Transcription regulation, Transport	Signal transduction inhibitor		Evidence at protein level	Evidence at protein level	Evidence at protein level	Evidence at protein level	Low tissue specificity	Detected in all			Low cell type specificity	Detected in many			Low cancer specificity	Detected in all			Low region specificity	Detected in all			Immune cell enhanced	Detected in many		non-classical monocyte: 137.5	Group enriched	Detected in many	5	dendritic cells: 42.5;granulocytes: 49.7;monocytes: 137.5	Low cancer specificity	Detected in all				Low region specificity	Detected in all			Low region specificity	Detected in all
ARRB2	ARR2, BARR2, DKFZp686L0365	ENSG00000141480	Arrestin beta 2	P32121	17	4710596-4721499	Predicted intracellular proteins, Transporters	Protein transport, Transport	Signal transduction inhibitor		Evidence at protein level	Evidence at protein level	Evidence at protein level	Evidence at protein level	Tissue enhanced	Detected in all		bone marrow: 260.6;lymphoid tissue: 164.3	Cell type enhanced	Detected in many		Hofbauer cells: 310.0;Kupffer cells: 221.1;Langerhans cells: 203.4;Macrophages: 221.1;monocytes: 389.0	Low cancer specificity	Detected in all			Low region specificity	Detected in all			Low immune cell specificity	Detected in all			Low lineage specificity	Detected in all			Low cancer specificity	Detected in all			Adipose subcutaneous - Macrophages, Adipose visceral - Macrophages, Breast - Macrophages, Lung - Neutrophil_2, Skeletal muscle - Macrophages	Low region specificity	Detected in all			Low region specificity	Detected in all
ARRDC3	KIAA1376, TLIMP	ENSG00000113369	Arrestin domain containing 3	Q96B67	5	91368631-91383317	Predicted intracellular proteins, Transporters				Evidence at protein level	Evidence at transcript level	Evidence at protein level	Evidence at protein level	Low tissue specificity	Detected in all			Cell type enhanced	Detected in all		Langerhans cells: 392.0;monocytes: 264.1;Syncytiotrophoblasts: 342.9	Low cancer specificity	Detected in all			Low region specificity	Detected in all			Immune cell enhanced	Detected in all		neutrophil: 115.6	Low lineage specificity	Detected in all			Low cancer specificity	Detected in all			Kidney - Endothelial cells	Low region specificity	Detected in all			Low region specificity	Detected in all
ARV1		ENSG00000173409	ARV1 homolog, fatty acid homeostasis modulator	Q9H2C2	1	230978981-231000733	Disease related genes, Human disease related genes, Potential drug targets, Predicted membrane proteins, Transporters	Cholesterol metabolism, Lipid metabolism, Lipid transport, Steroid metabolism, Sterol metabolism, Transport		Disease variant, Epilepsy	Evidence at protein level	Evidence at transcript level	Evidence at protein level	Evidence at protein level	Low tissue specificity	Detected in all			Cell type enhanced	Detected in all		Spermatocytes: 102.4	Low cancer specificity	Detected in all			Low region specificity	Detected in all			Low immune cell specificity	Detected in all			Low lineage specificity	Detected in all			Low cancer specificity	Detected in all			Testis - Early spermatids	Low region specificity	Detected in all			Low region specificity	Detected in all
ASIC5	ACCN5, HINAC, INAC	ENSG00000256394	Acid sensing ion channel subunit family member 5	Q9NY37	4	155829729-155866277	Predicted membrane proteins, Transporters	Ion transport, Sodium transport, Transport	Ion channel, Sodium channel		Evidence at protein level	Evidence at transcript level	Evidence at protein level	Evidence at protein level	Tissue enriched	Detected in single	23	intestine: 2.2	Not detected	Not detected			Not detected	Not detected			Region enhanced	Detected in single		cerebral cortex: 1.1	Not detected in immune cells	Not detected			Not detected	Not detected			Not detected	Not detected				Not detected	Not detected			Not detected	Not detected
ASPH	BAH, CASQ2BP1, HAAH, JCTN	ENSG00000198363	Aspartate beta-hydroxylase	Q12797	8	61500556-61714640	Cancer-related genes, Disease related genes, Enzymes, Human disease related genes, Metabolic proteins, Plasma proteins, Potential drug targets, Predicted intracellular proteins, Predicted membrane proteins, Transporters		Dioxygenase, Oxidoreductase	Cancer-related genes, Disease variant	Evidence at protein level	Evidence at protein level	Evidence at protein level	Evidence at protein level	Tissue enhanced	Detected in all		adipose tissue: 372.0	Cell type enhanced	Detected in all		Astrocytes: 347.7;Muller glia cells: 388.7	Low cancer specificity	Detected in all			Low region specificity	Detected in all			Immune cell enhanced	Detected in many		plasmacytoid DC: 34.8	Low lineage specificity	Detected in all			Low cancer specificity	Detected in all			Adipose subcutaneous - Adipocytes (Subcutaneous), Adipose visceral - Adipocytes (Visceral), Breast - Adipocytes (Breast), Thyroid - Thyroid glandular cells	Low region specificity	Detected in all			Low region specificity	Detected in all
ASTN1	ASTN	ENSG00000152092	Astrotactin 1	O14525	1	176857302-177164973	Plasma proteins, Predicted membrane proteins, Transporters	Cell adhesion			Evidence at protein level	Evidence at transcript level	Evidence at protein level	Evidence at protein level	Tissue enhanced	Detected in some		adrenal gland: 14.4;brain: 38.7;retina: 13.6	Group enriched	Detected in some	7	Astrocytes: 181.4;Excitatory neurons: 211.3;Inhibitory neurons: 263.8;Oligodendrocyte precursor cells: 262.7	Cancer enriched	Detected in some	14	glioma: 15.4	Low region specificity	Detected in all			Not detected in immune cells	Not detected			Not detected	Not detected			Cancer enhanced	Detected in some		Myeloma: 3.4;Neuroblastoma: 4.6	Adipose visceral - Mesothelial cells, Colon - Colon enteroendocrine cells, Testis - Early spermatids	Low region specificity	Detected in all			Low region specificity	Detected in all
ATG101	C12orf44, FLJ11773	ENSG00000123395	Autophagy related 101	Q9BSB4	12	52069246-52077495	Predicted intracellular proteins, Transporters	Autophagy			Evidence at protein level	Evidence at protein level	Evidence at protein level	Evidence at protein level	Low tissue specificity	Detected in all			Low cell type specificity	Detected in all			Low cancer specificity	Detected in all			Low region specificity	Detected in all			Immune cell enriched	Detected in all	5	plasmacytoid DC: 261.9	Lineage enriched	Detected in all	6	dendritic cells: 261.9	Low cancer specificity	Detected in all				Low region specificity	Detected in all			Low region specificity	Detected in all
ATG12	APG12, APG12L	ENSG00000145782	Autophagy related 12	O94817	5	115828200-115841837	Predicted intracellular proteins, Transporters	Autophagy, Host-virus interaction, Ubl conjugation pathway			Evidence at protein level	Evidence at transcript level	Evidence at protein level	Evidence at protein level	Low tissue specificity	Detected in all			Low cell type specificity	Detected in all			Low cancer specificity	Detected in all			Low region specificity	Detected in all			Low immune cell specificity	Detected in all			Low lineage specificity	Detected in all			Low cancer specificity	Detected in all				Low region specificity	Detected in all			Low region specificity	Detected in all
ATG13	KIAA0652	ENSG00000175224	Autophagy related 13	O75143	11	46617527-46674818	Cancer-related genes, Predicted intracellular proteins, Transporters	Autophagy		Cancer-related genes	Evidence at protein level	Evidence at protein level	Evidence at protein level	Evidence at protein level	Low tissue specificity	Detected in all			Low cell type specificity	Detected in all			Low cancer specificity	Detected in all			Low region specificity	Detected in all			Low immune cell specificity	Detected in all			Low lineage specificity	Detected in all			Low cancer specificity	Detected in all			Testis - Early spermatids	Low region specificity	Detected in all			Low region specificity	Detected in all
ATG14	ATG14L, KIAA0831	ENSG00000126775	Autophagy related 14	Q6ZNE5	14	55366391-55411830	Predicted intracellular proteins, Transporters	Autophagy			Evidence at protein level	Evidence at transcript level	Evidence at protein level	Evidence at protein level	Tissue enhanced	Detected in all		bone marrow: 28.6	Low cell type specificity	Detected in all			Low cancer specificity	Detected in all			Low region specificity	Detected in all			Low immune cell specificity	Detected in many			Low lineage specificity	Detected in all			Low cancer specificity	Detected in all				Low region specificity	Detected in all			Low region specificity	Detected in all
ATG16L1	APG16L, ATG16A, ATG16L, FLJ10035, WDR30	ENSG00000085978	Autophagy related 16 like 1	Q676U5	2	233210051-233295674	Disease related genes, Human disease related genes, Potential drug targets, Predicted intracellular proteins, Transporters	Autophagy, Protein transport, Transport			Evidence at protein level	Evidence at protein level	Evidence at protein level	Evidence at protein level	Low tissue specificity	Detected in all			Low cell type specificity	Detected in all			Low cancer specificity	Detected in all			Low region specificity	Detected in all			Low immune cell specificity	Detected in many			Low lineage specificity	Detected in all			Low cancer specificity	Detected in all			Testis - Spermatogonia, Thyroid - Thyroid glandular cells	Low region specificity	Detected in all			Low region specificity	Detected in all
ATG16L2	ATG16B, FLJ00012, WDR80	ENSG00000168010	Autophagy related 16 like 2	Q8NAA4	11	72814406-72843674	Predicted intracellular proteins, Transporters	Protein transport, Transport			Evidence at protein level	Evidence at protein level	Evidence at protein level	Evidence at protein level	Tissue enhanced	Detected in all		bone marrow: 135.3;lymphoid tissue: 125.9	Cell type enhanced	Detected in many		monocytes: 53.6;Paneth cells: 66.5	Low cancer specificity	Detected in all			Low region specificity	Detected in all			Immune cell enhanced	Detected in all		eosinophil: 45.5;neutrophil: 59.8	Low lineage specificity	Detected in all			Cancer enhanced	Detected in all		Leukemia: 45.9		Low region specificity	Detected in all			Low region specificity	Detected in all
ATG2A	BLTP4A, KIAA0404	ENSG00000110046	Autophagy related 2A	Q2TAZ0	11	64894546-64917211	Predicted intracellular proteins, Transporters	Autophagy, Lipid transport, Transport			Evidence at protein level	Evidence at transcript level	Evidence at protein level	Evidence at protein level	Low tissue specificity	Detected in all			Cell type enhanced	Detected in many		monocytes: 67.6;Syncytiotrophoblasts: 64.6	Low cancer specificity	Detected in all			Low region specificity	Detected in all			Immune cell enriched	Detected in many	6	neutrophil: 17.0	Lineage enriched	Detected in many	7	granulocytes: 17.0	Low cancer specificity	Detected in all			Breast - Breast glandular cells, Skin - Keratinocyte (granular)	Low region specificity	Detected in all			Low region specificity	Detected in all
ATG2B	BLTP4B, C14orf103, FLJ10242	ENSG00000066739	Autophagy related 2B	Q96BY7	14	96279195-96363341	Predicted intracellular proteins, Transporters	Autophagy, Lipid transport, Transport			Evidence at protein level	Evidence at transcript level	Evidence at protein level	Evidence at protein level	Low tissue specificity	Detected in all			Cell type enhanced	Detected in all		Excitatory neurons: 81.6;Oligodendrocyte precursor cells: 99.0;Oligodendrocytes: 78.4	Low cancer specificity	Detected in all			Low region specificity	Detected in all			Not detected in immune cells	Not detected			Not detected	Not detected			Low cancer specificity	Detected in all			Testis - Early spermatids	Low region specificity	Detected in all			Low region specificity	Detected in all
ATG3	APG3L, DKFZp564M1178, FLJ22125, MGC15201, PC3-96	ENSG00000144848	Autophagy related 3	Q9NT62	3	112532510-112562046	Predicted intracellular proteins, Transporters	Autophagy, Protein transport, Transport, Ubl conjugation pathway	Transferase		Evidence at protein level	Evidence at protein level	Evidence at protein level	Evidence at protein level	Low tissue specificity	Detected in all			Cell type enhanced	Detected in all		Early spermatids: 781.4;Spermatocytes: 308.4	Low cancer specificity	Detected in all			Low region specificity	Detected in all			Low immune cell specificity	Detected in all			Low lineage specificity	Detected in all			Low cancer specificity	Detected in all			Testis - Early spermatids, Thyroid - Thyroid glandular cells	Low region specificity	Detected in all			Low region specificity	Detected in all
ATG4B	APG4B, AUTL1, DKFZp586D1822, KIAA0943	ENSG00000168397	Autophagy related 4B cysteine peptidase	Q9Y4P1	2	241637213-241673857	Enzymes, Predicted intracellular proteins, Transporters	Autophagy, Protein transport, Transport, Ubl conjugation pathway	Hydrolase, Protease, Thiol protease		Evidence at protein level	Evidence at protein level	Evidence at protein level	Evidence at protein level	Low tissue specificity	Detected in all			Low cell type specificity	Detected in all			Low cancer specificity	Detected in all			Low region specificity	Detected in all			Low immune cell specificity	Detected in all			Low lineage specificity	Detected in all			Low cancer specificity	Detected in all				Low region specificity	Detected in all			Low region specificity	Detected in all
ATG4D	APG4-D, APG4D, AUTL4	ENSG00000130734	Autophagy related 4D cysteine peptidase	Q86TL0	19	10543895-10553418	Enzymes, Predicted intracellular proteins, Transporters	Apoptosis, Autophagy, Protein transport, Transport, Ubl conjugation pathway	Hydrolase, Protease, Thiol protease		Evidence at protein level	Evidence at protein level	Evidence at protein level	Evidence at protein level	Low tissue specificity	Detected in all			Cell type enhanced	Detected in many		Distal enterocytes: 114.4;Early spermatids: 114.6;Proximal enterocytes: 104.7;Spermatocytes: 83.7	Low cancer specificity	Detected in all			Low region specificity	Detected in all			Low immune cell specificity	Detected in many			Low lineage specificity	Detected in all			Low cancer specificity	Detected in all			Testis - Early spermatids, Testis - Late spermatids	Low region specificity	Detected in many			Low region specificity	Detected in all
ATG5	APG5, APG5L, ASP, hAPG5	ENSG00000057663	Autophagy related 5	Q9H1Y0	6	106045423-106325791	Disease related genes, Human disease related genes, Potential drug targets, Predicted intracellular proteins, Transporters	Apoptosis, Autophagy, Host-virus interaction, Immunity		Disease variant, Neurodegeneration	Evidence at protein level	Evidence at transcript level	Evidence at protein level	Evidence at protein level	Low tissue specificity	Detected in all			Low cell type specificity	Detected in all			Low cancer specificity	Detected in all			Low region specificity	Detected in all			Low immune cell specificity	Detected in all			Low lineage specificity	Detected in all			Low cancer specificity	Detected in all			Thyroid - Thyroid glandular cells	Low region specificity	Detected in all			Low region specificity	Detected in all
ATG7	APG7L, DKFZp434N0735, GSA7	ENSG00000197548	Autophagy related 7	O95352	3	11272309-11557665	Disease related genes, Human disease related genes, Potential drug targets, Predicted intracellular proteins, Transporters	Autophagy, Biological rhythms, Protein transport, Transport, Ubl conjugation pathway		Disease variant, Neurodegeneration	Evidence at protein level	Evidence at protein level	Evidence at protein level	Evidence at protein level	Low tissue specificity	Detected in all			Cell type enriched	Detected in all	4	Oocytes: 847.7	Low cancer specificity	Detected in all			Low region specificity	Detected in all			Low immune cell specificity	Detected in all			Low lineage specificity	Detected in all			Low cancer specificity	Detected in all			Testis - Early spermatids, Testis - Late spermatids	Low region specificity	Detected in all			Low region specificity	Detected in all
ATG9A	APG9L1, FLJ22169	ENSG00000198925	Autophagy related 9A	Q7Z3C6	2	219219380-219229717	Predicted membrane proteins, Transporters	Autophagy, Lipid transport, Transport			Evidence at protein level	Evidence at protein level	Evidence at protein level	Evidence at protein level	Low tissue specificity	Detected in all			Cell type enhanced	Detected in many		Astrocytes: 12.1;Excitatory neurons: 14.7;Inhibitory neurons: 13.5;Oligodendrocyte precursor cells: 9.0;Oligodendrocytes: 11.6	Low cancer specificity	Detected in all			Low region specificity	Detected in all			Low immune cell specificity	Detected in all			Low lineage specificity	Detected in all			Low cancer specificity	Detected in all			Testis - Early spermatids, Testis - Late spermatids	Low region specificity	Detected in all			Low region specificity	Detected in all
ATG9B	APG9L2, FLJ14885, NOS3AS, SONE	ENSG00000181652	Autophagy related 9B	Q674R7	7	151012209-151024499	Metabolic proteins, Predicted membrane proteins, Transporters	Autophagy, Lipid transport, Transport			Evidence at protein level	Evidence at transcript level	Evidence at protein level	Evidence at protein level	Tissue enhanced	Detected in some		esophagus: 4.0;placenta: 4.9	Cell type enhanced	Detected in some		Ciliated cells: 28.5;Early spermatids: 63.1;Late spermatids: 26.6;Syncytiotrophoblasts: 147.9	Cancer enhanced	Detected in many		testis cancer: 6.2	Low region specificity	Detected in some			Not detected in immune cells	Not detected			Not detected	Not detected			Low cancer specificity	Detected in some			Kidney - Endothelial cells, Liver - Vascular Endothelial cells, Lung - Respiratory ciliated cells, Skin - Keratinocyte (granular), Testis - Early spermatids, Testis - Late spermatids	Low region specificity	Detected in many			Low region specificity	Detected in many
ATL1	AD-FSP, FSP1, SPG3, SPG3A	ENSG00000198513	Atlastin GTPase 1	Q8WXF7	14	50532509-50634017	Disease related genes, Human disease related genes, Potential drug targets, Predicted intracellular proteins, Predicted membrane proteins, Transporters		Hydrolase	Disease variant, Hereditary spastic paraplegia, Neurodegeneration, Neuropathy	Evidence at protein level	Evidence at protein level	Evidence at protein level	Evidence at protein level	Tissue enhanced	Detected in many		brain: 58.1	Cell type enhanced	Detected in many		Excitatory neurons: 134.0;Inhibitory neurons: 91.5;Oligodendrocyte precursor cells: 76.4;Oligodendrocytes: 127.3	Low cancer specificity	Detected in many			Low region specificity	Detected in all			Immune cell enriched	Detected in many	4	basophil: 12.9	Lineage enriched	Detected in many	5	granulocytes: 12.9	Cancer enhanced	Detected in many		Neuroblastoma: 12.6	Kidney - Fibroblasts, Testis - Early spermatids, Thyroid - Fibroblasts	Low region specificity	Detected in all			Low region specificity	Detected in all
ATL2	ARL6IP2, atlastin2	ENSG00000119787	Atlastin GTPase 2	Q8NHH9	2	38293954-38377285	Predicted intracellular proteins, Predicted membrane proteins, Transporters		Hydrolase		Evidence at protein level	Evidence at protein level	Evidence at protein level	Evidence at protein level	Low tissue specificity	Detected in all			Low cell type specificity	Detected in many			Low cancer specificity	Detected in all			Low region specificity	Detected in all			Low immune cell specificity	Detected in all			Low lineage specificity	Detected in all			Low cancer specificity	Detected in all				Low region specificity	Detected in all			Low region specificity	Detected in all
ATL3	DKFZP564J0863	ENSG00000184743	Atlastin GTPase 3	Q6DD88	11	63624087-63671921	Disease related genes, Human disease related genes, Potential drug targets, Predicted intracellular proteins, Predicted membrane proteins, Transporters		Hydrolase	Disease variant, Neuropathy	Evidence at protein level	Evidence at protein level	Evidence at protein level	Evidence at protein level	Low tissue specificity	Detected in all			Cell type enriched	Detected in all	4	Late spermatids: 739.5	Low cancer specificity	Detected in all			Low region specificity	Detected in all			Low immune cell specificity	Detected in all			Low lineage specificity	Detected in all			Low cancer specificity	Detected in all			Testis - Late spermatids	Low region specificity	Detected in all			Low region specificity	Detected in all
ATP10A	ATP10C, ATPVA, ATPVC, KIAA0566	ENSG00000206190	ATPase phospholipid transporting 10A (putative)	O60312	15	25677273-25865184	Enzymes, Metabolic proteins, Predicted membrane proteins, Transporters	Lipid transport, Transport	Translocase		Evidence at protein level	Evidence at protein level	Evidence at protein level	Evidence at protein level	Low tissue specificity	Detected in many			Group enriched	Detected in many	5	Alveolar cells type 1: 91.5;Microglial cells: 206.7	Cancer enhanced	Detected in all		melanoma: 7.8	Low region specificity	Detected in all			Low immune cell specificity	Detected in some			Low lineage specificity	Detected in many			Low cancer specificity	Detected in many			Skeletal muscle - Smooth muscle cells, Skin - Fibroblast_2	Low region specificity	Detected in all			Low region specificity	Detected in all
ATP10D	ATPVD, KIAA1487	ENSG00000145246	ATPase phospholipid transporting 10D (putative)	Q9P241	4	47485275-47593486	Enzymes, Predicted membrane proteins, Transporters	Lipid transport, Transport	Translocase		Evidence at protein level	Evidence at protein level	Evidence at protein level	Evidence at protein level	Low tissue specificity	Detected in all			Cell type enhanced	Detected in many		Syncytiotrophoblasts: 204.0	Low cancer specificity	Detected in all			Low region specificity	Detected in all			Immune cell enriched	Detected in many	12	basophil: 84.5	Lineage enriched	Detected in all	12	granulocytes: 84.5	Low cancer specificity	Detected in all			Skin - Keratinocyte (other)	Not detected	Not detected			Low region specificity	Detected in all
ATP11A	ATPIH, ATPIS, KIAA1021	ENSG00000068650	ATPase phospholipid transporting 11A	P98196	13	112690038-112887168	Disease related genes, Enzymes, Human disease related genes, Metabolic proteins, Plasma proteins, Potential drug targets, Predicted intracellular proteins, Predicted membrane proteins, Transporters	Lipid transport, Transport	Translocase	Deafness, Disease variant, Leukodystrophy, Non-syndromic deafness	Evidence at protein level	Evidence at protein level	Evidence at protein level	Evidence at protein level	Low tissue specificity	Detected in all			Cell type enhanced	Detected in many		Alveolar cells type 1: 207.7;Alveolar cells type 2: 217.0;Cone photoreceptor cells: 107.0;Glandular and luminal cells: 150.6;Oligodendrocytes: 128.7	Low cancer specificity	Detected in all			Low region specificity	Detected in all			Low immune cell specificity	Detected in many			Low lineage specificity	Detected in many			Low cancer specificity	Detected in all			Lung - Alveolar cells type 2, Prostate - Endothelial cells, Testis - Sertoli cells	Low region specificity	Detected in all			Low region specificity	Detected in all
ATP11B	ATPIF, ATPIR, KIAA0956	ENSG00000058063	ATPase phospholipid transporting 11B (putative)	Q9Y2G3	3	182793503-182921629	Enzymes, Predicted membrane proteins, Transporters	Lipid transport, Transport	Translocase		Evidence at protein level	Evidence at transcript level	Evidence at protein level	Evidence at protein level	Low tissue specificity	Detected in all			Cell type enhanced	Detected in many		Oligodendrocytes: 123.4	Low cancer specificity	Detected in all			Low region specificity	Detected in all			Low immune cell specificity	Detected in all			Low lineage specificity	Detected in all			Low cancer specificity	Detected in all			Skin - Keratinocyte (other)	Low region specificity	Detected in all			Low region specificity	Detected in all
ATP11C	ATPIG, ATPIQ	ENSG00000101974	ATPase phospholipid transporting 11C	Q8NB49	X	139726346-139945276	Disease related genes, Enzymes, Metabolic proteins, Plasma proteins, Potential drug targets, Predicted membrane proteins, Transporters	Lipid transport, Transport	Translocase	Disease variant, Hereditary hemolytic anemia	Evidence at protein level	Evidence at transcript level	Evidence at protein level	Evidence at protein level	Tissue enhanced	Detected in all		liver: 47.0	Cell type enhanced	Detected in many		Basal prostatic cells: 59.3;Spermatocytes: 68.7	Cancer enhanced	Detected in all		testis cancer: 15.8	Low region specificity	Detected in all			Low immune cell specificity	Detected in single			Low lineage specificity	Detected in single			Low cancer specificity	Detected in all			Heart muscle - Endothelial cells, Liver - Hepatocytes, Skin - Endothelial cells	Low region specificity	Detected in all			Low region specificity	Detected in all
ATP12A	ATP1AL1, H-K-ATPase, HK	ENSG00000075673	ATPase H+/K+ transporting non-gastric alpha2 subunit	P54707	13	24680408-24712472	Enzymes, Metabolic proteins, Plasma proteins, Predicted membrane proteins, Transporters	Hydrogen ion transport, Ion transport, Potassium transport, Sodium transport, Transport	Translocase		Evidence at protein level	Evidence at transcript level	Evidence at protein level	Evidence at protein level	Group enriched	Detected in some	4	esophagus: 10.8;kidney: 5.2;lymphoid tissue: 14.4;placenta: 5.4;skin 1: 6.0	Group enriched	Detected in some	10	Basal respiratory cells: 170.2;Club cells: 58.6;Ionocytes: 212.8	Cancer enhanced	Detected in many		testis cancer: 12.3	Not detected	Not detected			Not detected in immune cells	Not detected			Not detected	Not detected			Cancer enriched	Detected in single	6	testis cancer: 4.4	Lung - Respiratory ciliated cells	Not detected	Not detected			Not detected	Not detected
ATP13A1	ATP13A, CGI-152, FLJ31858, KIAA1825	ENSG00000105726	ATPase 13A1	Q9HD20	19	19645198-19663676	Plasma proteins, Predicted intracellular proteins, Predicted membrane proteins, Transporters	Protein transport, Transport	Translocase		Evidence at protein level	Evidence at protein level	Evidence at protein level	Evidence at protein level	Low tissue specificity	Detected in all			Cell type enhanced	Detected in many		Plasma cells: 54.1	Low cancer specificity	Detected in all			Low region specificity	Detected in all			Low immune cell specificity	Detected in many			Low lineage specificity	Detected in all			Low cancer specificity	Detected in all				Low region specificity	Detected in all			Low region specificity	Detected in all
ATP13A2	CLN12, HSA9947, PARK9	ENSG00000159363	ATPase cation transporting 13A2	Q9NQ11	1	16985958-17011928	Disease related genes, Human disease related genes, Plasma proteins, Potential drug targets, Predicted intracellular proteins, Predicted membrane proteins, Transporters	Transport	Translocase	Disease variant, Hereditary spastic paraplegia, Neurodegeneration, Neuronal ceroid lipofuscinosis, Parkinsonism	Evidence at protein level	Evidence at protein level	Evidence at protein level	Evidence at protein level	Tissue enhanced	Detected in all		brain: 103.0	Cell type enhanced	Detected in many		dendritic cells: 67.6;Horizontal cells: 104.5	Low cancer specificity	Detected in all			Low region specificity	Detected in all			Immune cell enriched	Detected in many	6	plasmacytoid DC: 20.7	Lineage enriched	Detected in many	6	dendritic cells: 20.7	Low cancer specificity	Detected in all				Low region specificity	Detected in all			Low region specificity	Detected in all
ATP13A4	DKFZp761I1011, FLJ37958	ENSG00000127249	ATPase 13A4	Q4VNC1	3	193398967-193593111	Disease related genes, Potential drug targets, Predicted membrane proteins, Transporters		Translocase		Evidence at protein level	Evidence at transcript level	Evidence at transcript level	Evidence at protein level	Tissue enhanced	Detected in many		epididymis: 63.0;parathyroid gland: 56.4;thyroid gland: 50.3	Cell type enhanced	Detected in many		Alveolar cells type 1: 134.3;Alveolar cells type 2: 73.9;Astrocytes: 388.3;Oligodendrocyte precursor cells: 153.3	Cancer enriched	Detected in many	5	thyroid cancer: 23.0	Low region specificity	Detected in all			Not detected in immune cells	Not detected			Not detected	Not detected			Cancer enhanced	Detected in some		breast cancer: 1.6;Gastric cancer: 1.4	Lung - Alveolar cells type 2, Thyroid - Thyroid glandular cells	Low region specificity	Detected in all			Low region specificity	Detected in all
ATP1A1		ENSG00000163399	ATPase Na+/K+ transporting subunit alpha 1	P05023	1	116372668-116410261	Cancer-related genes, Disease related genes, Enzymes, FDA approved drug targets, Human disease related genes, Metabolic proteins, Plasma proteins, Predicted membrane proteins, Transporters	Ion transport, Potassium transport, Sodium transport, Sodium/potassium transport, Transport	Translocase	Cancer-related genes, Charcot-Marie-Tooth disease, Epilepsy, FDA approved drug targets, Intellectual disability, Neurodegeneration, Neuropathy, Primary hypomagnesemia	Evidence at protein level	Evidence at protein level	Evidence at protein level	Evidence at protein level	Tissue enhanced	Detected in all		parathyroid gland: 1433.4	Cell type enhanced	Detected in all		Proximal enterocytes: 1705.9	Low cancer specificity	Detected in all			Low region specificity	Detected in all			Low immune cell specificity	Detected in all			Low lineage specificity	Detected in all			Low cancer specificity	Detected in all			Lung - Alveolar cells type 2, Thyroid - Thyroid glandular cells	Low region specificity	Detected in all			Low region specificity	Detected in all
ATP1A2	FHM2, MHP2	ENSG00000018625	ATPase Na+/K+ transporting subunit alpha 2	P50993	1	160115759-160143591	Disease related genes, Enzymes, Human disease related genes, Metabolic proteins, Plasma proteins, Potential drug targets, Predicted membrane proteins, Transporters	Ion transport, Potassium transport, Sodium transport, Sodium/potassium transport, Transport	Translocase	Disease variant, Epilepsy, Intellectual disability	Evidence at protein level	Evidence at protein level	Evidence at protein level	Evidence at protein level	Group enriched	Detected in many	5	brain: 590.4;skeletal muscle: 850.3;tongue: 459.6	Cell type enhanced	Detected in some		Astrocytes: 489.2;Cardiomyocytes: 191.0;Microglial cells: 135.1;Muller glia cells: 87.7;Oligodendrocyte precursor cells: 88.2;Schwann cells: 160.5;Skeletal myocytes: 298.6	Cancer enriched	Detected in many	18	glioma: 91.9	Low region specificity	Detected in all			Not detected in immune cells	Not detected			Not detected	Not detected			Cancer enhanced	Detected in some		Sarcoma: 2.5;testis cancer: 1.8;thyroid cancer: 1.8	Adipose subcutaneous - Adipocytes (Subcutaneous), Adipose visceral - Adipocytes (Visceral), Breast - Adipocytes (Breast), Heart muscle - Cardiomyocytes, Prostate - Smooth muscle cells, Thyroid - Smooth muscle cells	Low region specificity	Detected in all			Low region specificity	Detected in all
ATP1A3	DYT12	ENSG00000105409	ATPase Na+/K+ transporting subunit alpha 3	P13637	19	41966582-41997497	Disease related genes, Enzymes, Human disease related genes, Metabolic proteins, Potential drug targets, Predicted intracellular proteins, Predicted membrane proteins, Transporters	Ion transport, Potassium transport, Sodium transport, Sodium/potassium transport, Transport	Translocase	Deafness, Disease variant, Dystonia, Epilepsy, Intellectual disability, Parkinsonism	Evidence at protein level	Evidence at protein level	Evidence at protein level	Evidence at protein level	Group enriched	Detected in many	8	brain: 294.3;heart muscle: 152.5;retina: 283.5	Cell type enhanced	Detected in some		Bipolar cells: 393.6;Cone photoreceptor cells: 246.4;Horizontal cells: 317.9;Inhibitory neurons: 114.2;Late spermatids: 95.8;Rod photoreceptor cells: 245.6	Cancer enriched	Detected in many	5	glioma: 21.6	Low region specificity	Detected in all			Not detected in immune cells	Not detected			Not detected	Not detected			Cancer enhanced	Detected in many		Neuroblastoma: 70.2	Colon - Colon enteroendocrine cells, Heart muscle - Cardiomyocytes, Testis - Early spermatids, Testis - Late spermatids	Low region specificity	Detected in all			Low region specificity	Detected in all
ATP1B1	ATP1B	ENSG00000143153	ATPase Na+/K+ transporting subunit beta 1	P05026	1	169105697-169310992	Metabolic proteins, Predicted intracellular proteins, Predicted membrane proteins, Transporters	Cell adhesion, Immunity, Innate immunity, Ion transport, Potassium transport, Sodium transport, Sodium/potassium transport, Transport			Evidence at protein level	Evidence at protein level	Evidence at protein level	Evidence at protein level	Tissue enhanced	Detected in all		kidney: 1422.9	Cell type enhanced	Detected in all		Collecting duct cells: 1544.2	Low cancer specificity	Detected in all			Low region specificity	Detected in all			Immune cell enhanced	Detected in many		basophil: 14.7	Low lineage specificity	Detected in all			Low cancer specificity	Detected in all			Adipose visceral - Mesothelial cells, Lung - Alveolar cells type 2, Skin - Eccrine sweat gland cells, Thyroid - Thyroid glandular cells	Low region specificity	Detected in all			Low region specificity	Detected in all
ATP1B3	CD298, FLJ29027	ENSG00000069849	ATPase Na+/K+ transporting subunit beta 3	P54709	3	141876124-141926549	CD markers, Metabolic proteins, Predicted intracellular proteins, Predicted membrane proteins, Transporters	Ion transport, Potassium transport, Sodium transport, Sodium/potassium transport, Transport			Evidence at protein level	Evidence at protein level	Evidence at protein level	Evidence at protein level	Low tissue specificity	Detected in all			Cell type enhanced	Detected in all		dendritic cells: 967.3;Late spermatids: 993.4;monocytes: 2234.0	Low cancer specificity	Detected in all			Low region specificity	Detected in all			Low immune cell specificity	Detected in all			Low lineage specificity	Detected in all			Low cancer specificity	Detected in all			Heart muscle - Endothelial cells	Low region specificity	Detected in all			Low region specificity	Detected in all
ATP2A2	ATP2B, DAR, SERCA2	ENSG00000174437	ATPase sarcoplasmic/endoplasmic reticulum Ca2+ transporting 2	P16615	12	110280756-110351093	Disease related genes, Enzymes, FDA approved drug targets, Human disease related genes, Metabolic proteins, Plasma proteins, Predicted intracellular proteins, Predicted membrane proteins, Transporters	Calcium transport, Ion transport, Transport	Translocase	Disease variant, Epilepsy, FDA approved drug targets	Evidence at protein level	Evidence at protein level	Evidence at protein level	Evidence at protein level	Group enriched	Detected in all	12	heart muscle: 970.6;skeletal muscle: 2756.0;tongue: 2661.9	Group enriched	Detected in all	5	Cardiomyocytes: 1835.3;Skeletal myocytes: 481.1	Low cancer specificity	Detected in all			Low region specificity	Detected in all			Low immune cell specificity	Detected in single			Low lineage specificity	Detected in single			Low cancer specificity	Detected in all			Skeletal muscle - Skeletal myocytes, Testis - Spermatocytes	Low region specificity	Detected in all			Low region specificity	Detected in all
ATP2B1	PMCA1	ENSG00000070961	ATPase plasma membrane Ca2+ transporting 1	P20020	12	89588049-89709366	Disease related genes, Enzymes, FDA approved drug targets, Metabolic proteins, Plasma proteins, Predicted membrane proteins, Transporters	Calcium transport, Ion transport, Transport	Calmodulin-binding, Translocase	Disease variant, FDA approved drug targets, Intellectual disability	Evidence at protein level	Evidence at protein level	Evidence at protein level	Evidence at protein level	Tissue enhanced	Detected in all		bone marrow: 93.4	Cell type enhanced	Detected in many		Excitatory neurons: 755.2;Langerhans cells: 522.1;monocytes: 818.5	Low cancer specificity	Detected in all			Low region specificity	Detected in all			Low immune cell specificity	Detected in all			Low lineage specificity	Detected in all			Low cancer specificity	Detected in all			Adipose subcutaneous - Adipose progenitor cells	Low region specificity	Detected in all			Low region specificity	Detected in all
ATP2B2	PMCA2	ENSG00000157087	ATPase plasma membrane Ca2+ transporting 2	Q01814	3	10324023-10708007	Disease related genes, Enzymes, FDA approved drug targets, Human disease related genes, Metabolic proteins, Plasma proteins, Predicted membrane proteins, Transporters	Calcium transport, Ion transport, Transport	Calmodulin-binding, Translocase	Deafness, Disease variant, FDA approved drug targets, Non-syndromic deafness	Evidence at protein level	Evidence at protein level	Evidence at protein level	Evidence at protein level	Tissue enhanced	Detected in many		brain: 63.5;choroid plexus: 62.8;salivary gland: 32.2;skeletal muscle: 36.1	Cell type enhanced	Detected in many		Astrocytes: 111.5;Bipolar cells: 80.9;Excitatory neurons: 312.4;Horizontal cells: 87.5;Inhibitory neurons: 221.2;Oligodendrocyte precursor cells: 54.7	Cancer enhanced	Detected in some		liver cancer: 7.7	Low region specificity	Detected in all			Not detected in immune cells	Not detected			Not detected	Not detected			Cancer enhanced	Detected in some		liver cancer: 2.7;Neuroblastoma: 3.3	Skeletal muscle - Skeletal myocytes, Testis - Early spermatids	Low region specificity	Detected in all			Low region specificity	Detected in all
ATP2B3	CFAP39, CLA2, PMCA3, SCAX1	ENSG00000067842	ATPase plasma membrane Ca2+ transporting 3	Q16720	X	153517642-153582939	Cancer-related genes, Disease related genes, Enzymes, FDA approved drug targets, Human disease related genes, Metabolic proteins, Plasma proteins, Predicted intracellular proteins, Predicted membrane proteins, Transporters	Calcium transport, Ion transport, Transport	Calmodulin-binding, Translocase	Cancer-related genes, Disease variant, FDA approved drug targets, Neurodegeneration	Evidence at protein level	Evidence at protein level	Evidence at protein level	Evidence at protein level	Tissue enriched	Detected in some	6	choroid plexus: 109.2	Cell type enhanced	Detected in some		Excitatory neurons: 22.9;Extravillous trophoblasts: 12.8;Horizontal cells: 22.7;Inhibitory neurons: 29.2;Skeletal myocytes: 6.8	Not detected	Not detected			Region enhanced	Detected in all		choroid plexus: 503.4	Not detected in immune cells	Not detected			Not detected	Not detected			Cancer enhanced	Detected in some		Bone cancer: 4.9;Neuroblastoma: 9.1	Colon - Colon enteroendocrine cells	Low region specificity	Detected in all			Low region specificity	Detected in all
ATP2B4	ATP2B2, MXRA1, PMCA4	ENSG00000058668	ATPase plasma membrane Ca2+ transporting 4	P23634	1	203626832-203744081	Enzymes, FDA approved drug targets, Metabolic proteins, Predicted intracellular proteins, Predicted membrane proteins, Transporters	Calcium transport, Ion transport, Transport	Calmodulin-binding, Translocase	FDA approved drug targets	Evidence at protein level	Evidence at protein level	Evidence at protein level	Evidence at protein level	Tissue enhanced	Detected in all		smooth muscle: 170.0	Cell type enhanced	Detected in many		Alveolar cells type 1: 170.1;Oligodendrocyte precursor cells: 186.8	Low cancer specificity	Detected in all			Low region specificity	Detected in all			Low immune cell specificity	Detected in many			Low lineage specificity	Detected in many			Cancer enriched	Detected in all	4	testis cancer: 204.8	Colon - Smooth muscle cells, Prostate - Smooth muscle cells, Skin - Keratinocyte (other)	Low region specificity	Detected in all			Low region specificity	Detected in all
ATP2C1	ATP2C1A, BCPM, KIAA1347, PMR1, SPCA1	ENSG00000017260	ATPase secretory pathway Ca2+ transporting 1	P98194	3	130850595-131016712	Disease related genes, Enzymes, FDA approved drug targets, Human disease related genes, Metabolic proteins, Predicted membrane proteins, Transporters	Calcium transport, Ion transport, Transport	Translocase	Disease variant, FDA approved drug targets	Evidence at protein level	Evidence at protein level	Evidence at protein level	Evidence at protein level	Low tissue specificity	Detected in all			Cell type enhanced	Detected in all		Astrocytes: 154.2;Excitatory neurons: 166.6;Prostatic glandular cells: 187.8	Low cancer specificity	Detected in all			Low region specificity	Detected in all			Low immune cell specificity	Detected in all			Low lineage specificity	Detected in all			Low cancer specificity	Detected in all			Prostate - Prostate glandular cells, Thyroid - Thyroid glandular cells	Low region specificity	Detected in all			Low region specificity	Detected in all
ATP2C2	KIAA0703, SPCA2	ENSG00000064270	ATPase secretory pathway Ca2+ transporting 2	O75185	16	84368527-84464187	Enzymes, FDA approved drug targets, Metabolic proteins, Predicted membrane proteins, Transporters	Calcium transport, Ion transport, Transport	Translocase	FDA approved drug targets	Evidence at protein level	Evidence at transcript level	Evidence at protein level	Evidence at protein level	Tissue enhanced	Detected in many		intestine: 36.2;skin 1: 25.3	Cell type enhanced	Detected in many		Alveolar cells type 2: 44.4;Basal respiratory cells: 40.6;Ciliated cells: 46.1;Club cells: 39.4;Distal enterocytes: 42.7;Enteroendocrine cells: 42.7;Intestinal goblet cells: 66.4;Ionocytes: 63.7;Oligodendrocyte precursor cells: 55.2;Undifferentiated cells: 58.4	Cancer enhanced	Detected in many		colorectal cancer: 11.4	Low region specificity	Detected in all			Not detected in immune cells	Not detected			Not detected	Not detected			Cancer enhanced	Detected in many		colorectal cancer: 23.0	Breast - Breast glandular cells, Breast - Breast glandular cells, Colon - Colon enterocytes, Lung - Alveolar cells type 2, Testis - Late spermatids	Low region specificity	Detected in single			Low region specificity	Detected in all
ATP4A	ATP6A	ENSG00000105675	ATPase H+/K+ transporting subunit alpha	P20648	19	35550031-35563658	Enzymes, FDA approved drug targets, Metabolic proteins, Plasma proteins, Predicted membrane proteins, Transporters	Hydrogen ion transport, Ion transport, Potassium transport, Transport	Translocase	FDA approved drug targets	Evidence at protein level	Evidence at protein level	Evidence at protein level	Evidence at protein level	Tissue enriched	Detected in some	83	stomach 1: 819.1	Group enriched	Detected in some	11	Gastric mucus-secreting cells: 61.9;Late spermatids: 20.3	Cancer enriched	Detected in single	21	stomach cancer: 5.4	Region enhanced	Detected in some		cerebellum: 2.6	Not detected in immune cells	Not detected			Not detected	Not detected			Not detected	Not detected			Stomach - Parietal cells	Not detected	Not detected			Low region specificity	Detected in some
ATP4B	ATP6B	ENSG00000186009	ATPase H+/K+ transporting subunit beta	P51164	13	113648804-113658198	FDA approved drug targets, Metabolic proteins, Predicted membrane proteins, Transporters	Cell adhesion, Hydrogen ion transport, Ion transport, Potassium transport, Transport		FDA approved drug targets	Evidence at protein level	Evidence at protein level	Evidence at protein level	Evidence at protein level	Tissue enriched	Detected in some	152	stomach 1: 1067.1	Cell type enriched	Detected in some	89	Gastric mucus-secreting cells: 166.8	Cancer enriched	Detected in some	12	stomach cancer: 8.9	Region enriched	Detected in some	6	choroid plexus: 7.9	Not detected in immune cells	Not detected			Not detected	Not detected			Not detected	Not detected			Stomach - Parietal cells	Not detected	Not detected			Not detected	Not detected
ATP5F1A	ATP5A, ATP5A1, ATP5AL2, ATPM, hATP1, OMR, ORM	ENSG00000152234	ATP synthase F1 subunit alpha	P25705	18	46080248-46104334	Disease related genes, Human disease related genes, Metabolic proteins, Plasma proteins, Potential drug targets, Predicted intracellular proteins, Transporters	ATP synthesis, Hydrogen ion transport, Ion transport, Transport		Disease variant, Primary mitochondrial disease	Evidence at protein level	Evidence at protein level	Evidence at protein level	Evidence at protein level	Tissue enhanced	Detected in all		tongue: 1692.4	Cell type enhanced	Detected in all		Cardiomyocytes: 2262.5	Low cancer specificity	Detected in all			Low region specificity	Detected in all			Low immune cell specificity	Detected in all			Low lineage specificity	Detected in all			Low cancer specificity	Detected in all			Adipose visceral - Adipocytes (Visceral), Heart muscle - Cardiomyocytes, Liver - Hepatocytes, Thyroid - Thyroid glandular cells	Low region specificity	Detected in all			Low region specificity	Detected in all
ATP5F1B	ATP5B, ATPSB	ENSG00000110955	ATP synthase F1 subunit beta	P06576	12	56638175-56645984	Enzymes, Metabolic proteins, Plasma proteins, Predicted intracellular proteins, Transporters	ATP synthesis, Hydrogen ion transport, Ion transport, Transport	Translocase	Disease variant	Evidence at protein level	Evidence at protein level	Evidence at protein level	Evidence at protein level	Tissue enhanced	Detected in all		skeletal muscle: 2500.0;tongue: 3080.5	Cell type enhanced	Detected in all		Cardiomyocytes: 2280.9	Low cancer specificity	Detected in all			Low region specificity	Detected in all			Low immune cell specificity	Detected in all			Low lineage specificity	Detected in all			Low cancer specificity	Detected in all			Adipose subcutaneous - Adipocytes (Subcutaneous), Adipose visceral - Adipocytes (Visceral), Breast - Adipocytes (Breast), Heart muscle - Cardiomyocytes, Testis - Spermatocytes	Low region specificity	Detected in all			Not detected	Not detected
ATP5F1C	ATP5C, ATP5C1, ATP5CL1	ENSG00000165629	ATP synthase F1 subunit gamma	P36542	10	7788147-7807815	Metabolic proteins, Plasma proteins, Predicted intracellular proteins, Transporters	ATP synthesis, Hydrogen ion transport, Ion transport, Transport			Evidence at protein level	Evidence at transcript level	Evidence at protein level	Evidence at protein level	Tissue enhanced	Detected in all		tongue: 858.9	Cell type enhanced	Detected in all		Cardiomyocytes: 1317.9	Low cancer specificity	Detected in all			Low region specificity	Detected in all			Low immune cell specificity	Detected in all			Low lineage specificity	Detected in all			Low cancer specificity	Detected in all			Heart muscle - Cardiomyocytes, Thyroid - Thyroid glandular cells	Low region specificity	Detected in all			Low region specificity	Detected in all
ATP5F1D	ATP5D	ENSG00000099624	ATP synthase F1 subunit delta	P30049	19	1241746-1244825	Disease related genes, Human disease related genes, Metabolic proteins, Potential drug targets, Predicted intracellular proteins, Transporters	ATP synthesis, Hydrogen ion transport, Ion transport, Transport		Disease variant, Primary mitochondrial disease	Evidence at protein level	Evidence at transcript level	Evidence at protein level	Evidence at protein level	Tissue enhanced	Detected in all		skeletal muscle: 777.9	Cell type enhanced	Detected in all		Distal enterocytes: 2198.3;Proximal enterocytes: 1959.3;Proximal tubular cells: 1801.1	Low cancer specificity	Detected in all			Low region specificity	Detected in all			Low immune cell specificity	Detected in all			Low lineage specificity	Detected in all			Low cancer specificity	Detected in all			Heart muscle - Cardiomyocytes	Low region specificity	Detected in all			Low region specificity	Detected in all
ATP5IF1	ATPI, ATPIF1, ATPIP, IP, MGC1167, MGC8898	ENSG00000130770	ATP synthase inhibitory factor subunit 1	Q9UII2	1	28236109-28246906	Predicted intracellular proteins, Transporters				Evidence at protein level	Evidence at protein level	Evidence at protein level	Evidence at protein level	Low tissue specificity	Detected in all			Cell type enhanced	Detected in all		Cardiomyocytes: 4156.6;Early spermatids: 2020.1	Low cancer specificity	Detected in all			Low region specificity	Detected in all			Low immune cell specificity	Detected in all			Low lineage specificity	Detected in all			Low cancer specificity	Detected in all			Heart muscle - Cardiomyocytes, Liver - Hepatocytes, Testis - Early spermatids, Testis - Late spermatids	Low region specificity	Detected in all			Low region specificity	Detected in all
ATP5MC1	ATP5G, ATP5G1	ENSG00000159199	ATP synthase membrane subunit c locus 1	P05496	17	48892765-48895871	Metabolic proteins, Predicted intracellular proteins, Predicted membrane proteins, Transporters	Hydrogen ion transport, Ion transport, Transport			Evidence at protein level	Evidence at transcript level	Evidence at protein level	Evidence at protein level	Tissue enhanced	Detected in all		tongue: 1243.8	Cell type enhanced	Detected in all		Cardiomyocytes: 1912.8;Distal tubular cells: 1364.6	Low cancer specificity	Detected in all			Low region specificity	Detected in all			Low immune cell specificity	Detected in all			Low lineage specificity	Detected in all			Low cancer specificity	Detected in all			Heart muscle - Cardiomyocytes					Low region specificity	Detected in all
ATP5MC2	ATP5G2	ENSG00000135390	ATP synthase membrane subunit c locus 2	Q06055	12	53632726-53677408	Metabolic proteins, Predicted intracellular proteins, Predicted membrane proteins, Transporters	Hydrogen ion transport, Ion transport, Transport			Evidence at protein level	Evidence at transcript level	Evidence at protein level	Evidence at protein level	Low tissue specificity	Detected in all			Low cell type specificity	Detected in all			Low cancer specificity	Detected in all			Low region specificity	Detected in all			Low immune cell specificity	Detected in all			Low lineage specificity	Detected in all			Low cancer specificity	Detected in all			Heart muscle - Cardiomyocytes	Low region specificity	Detected in all			Low region specificity	Detected in all
ATP5MC3	ATP5G3	ENSG00000154518	ATP synthase membrane subunit c locus 3	P48201	2	175176258-175181710	Disease related genes, Metabolic proteins, Potential drug targets, Predicted membrane proteins, Transporters	Hydrogen ion transport, Ion transport, Transport		Disease variant, Dystonia, Hereditary spastic paraplegia, Neurodegeneration	Evidence at protein level	Evidence at transcript level	Evidence at protein level	Evidence at protein level	Tissue enhanced	Detected in all		heart muscle: 1174.9;tongue: 1044.3	Cell type enhanced	Detected in all		Cardiomyocytes: 2326.2;Distal tubular cells: 2016.2;Proximal tubular cells: 1919.3	Low cancer specificity	Detected in all			Low region specificity	Detected in all			Low immune cell specificity	Detected in all			Low lineage specificity	Detected in all			Low cancer specificity	Detected in all			Adipose subcutaneous - Adipocytes (Subcutaneous), Adipose visceral - Adipocytes (Visceral), Breast - Adipocytes (Breast), Heart muscle - Cardiomyocytes, Skeletal muscle - Skeletal myocytes	Low region specificity	Detected in all			Low region specificity	Detected in all
ATP5ME	ATP5I	ENSG00000169020	ATP synthase membrane subunit e	P56385	4	672436-674330	Metabolic proteins, Predicted intracellular proteins, Transporters	ATP synthesis, Hydrogen ion transport, Ion transport, Transport			Evidence at protein level	Evidence at protein level	Evidence at protein level	Evidence at protein level	Tissue enhanced	Detected in all		skeletal muscle: 1979.6	Cell type enhanced	Detected in all		Cardiomyocytes: 12423.2;Hepatocytes: 3164.1;Proximal tubular cells: 2913.8	Low cancer specificity	Detected in all			Low region specificity	Detected in all			Low immune cell specificity	Detected in all			Low lineage specificity	Detected in all			Low cancer specificity	Detected in all			Heart muscle - Cardiomyocytes	Low region specificity	Detected in all			Low region specificity	Detected in all
ATP5MF	ATP5J2, ATP5JL	ENSG00000241468	ATP synthase membrane subunit f	P56134	7	99448475-99466186	Metabolic proteins, Predicted intracellular proteins, Predicted membrane proteins, Transporters	ATP synthesis, Hydrogen ion transport, Ion transport, Transport			Evidence at protein level	Evidence at protein level	Evidence at protein level	Evidence at protein level	Low tissue specificity	Detected in all			Cell type enhanced	Detected in many		Distal tubular cells: 1487.5;Proximal tubular cells: 1727.5	Low cancer specificity	Detected in all			Low region specificity	Detected in all			Low immune cell specificity	Detected in all			Low lineage specificity	Detected in all			Low cancer specificity	Detected in all			Heart muscle - Cardiomyocytes	Low region specificity	Detected in all			Low region specificity	Detected in all
ATP5MG	ATP5JG, ATP5L	ENSG00000167283	ATP synthase membrane subunit g	O75964	11	118401346-118433278	Metabolic proteins, Predicted intracellular proteins, Predicted membrane proteins, Transporters	ATP synthesis, Hydrogen ion transport, Ion transport, Transport			Evidence at protein level	Evidence at protein level	Evidence at protein level	Evidence at protein level	Low tissue specificity	Detected in all			Cell type enhanced	Detected in all		Distal tubular cells: 2732.3;Proximal tubular cells: 2459.4	Low cancer specificity	Detected in all			Low region specificity	Detected in all			Low immune cell specificity	Detected in all			Low lineage specificity	Detected in all			Low cancer specificity	Detected in all			Heart muscle - Cardiomyocytes, Testis - Early spermatids, Thyroid - Thyroid glandular cells
ATP5PB	ATP5F1	ENSG00000116459	ATP synthase peripheral stalk-membrane subunit b	P24539	1	111448864-111462773	Metabolic proteins, Predicted intracellular proteins, Predicted membrane proteins, Transporters	Hydrogen ion transport, Ion transport, Transport			Evidence at protein level	Evidence at protein level	Evidence at protein level	Evidence at protein level	Tissue enhanced	Detected in all		skeletal muscle: 131.3;tongue: 126.5	Cell type enhanced	Detected in all		Cardiomyocytes: 768.0	Low cancer specificity	Detected in all			Low region specificity	Detected in all			Low immune cell specificity	Detected in all			Low lineage specificity	Detected in all			Low cancer specificity	Detected in all			Heart muscle - Cardiomyocytes, Liver - Hepatocytes, Testis - Early spermatids, Thyroid - Thyroid glandular cells	Low region specificity	Detected in all			Low region specificity	Detected in all
ATP5PD	ATP5H, ATP5JD, ATPQ	ENSG00000167863	ATP synthase peripheral stalk subunit d	O75947	17	75038863-75046985	Metabolic proteins, Predicted intracellular proteins, Transporters	Hydrogen ion transport, Ion transport, Transport			Evidence at protein level	Evidence at protein level	Evidence at protein level	Evidence at protein level	Low tissue specificity	Detected in all			Cell type enhanced	Detected in all		Cardiomyocytes: 3203.1	Low cancer specificity	Detected in all			Low region specificity	Detected in all			Low immune cell specificity	Detected in all			Low lineage specificity	Detected in all			Low cancer specificity	Detected in all			Breast - Adipocytes (Breast), Heart muscle - Cardiomyocytes	Low region specificity	Detected in all			Low region specificity	Detected in all
ATP5PF	ATP5, ATP5A, ATP5J, ATPM, CF6	ENSG00000154723	ATP synthase peripheral stalk subunit F6	P18859	21	25716503-25735673	Metabolic proteins, Plasma proteins, Predicted intracellular proteins, Transporters	Hydrogen ion transport, Ion transport, Transport			Evidence at protein level	Evidence at protein level	Evidence at protein level	Evidence at protein level	Tissue enhanced	Detected in all		tongue: 1530.6	Cell type enriched	Detected in all	5	Cardiomyocytes: 11258.2	Low cancer specificity	Detected in all			Low region specificity	Detected in all			Low immune cell specificity	Detected in all			Low lineage specificity	Detected in all			Low cancer specificity	Detected in all			Adipose subcutaneous - Adipocytes (Subcutaneous), Adipose visceral - Adipocytes (Visceral), Breast - Adipocytes (Breast), Heart muscle - Cardiomyocytes, Prostate - Smooth muscle cells, Testis - Early spermatids	Low region specificity	Detected in all			Low region specificity	Detected in all
ATP5PO	ATP5O, ATPO, OSCP	ENSG00000241837	ATP synthase peripheral stalk subunit OSCP	P48047	21	33903453-33915814	Metabolic proteins, Plasma proteins, Predicted intracellular proteins, Transporters	ATP synthesis, Hydrogen ion transport, Ion transport, Transport			Evidence at protein level	Evidence at protein level	Evidence at protein level	Evidence at protein level	Tissue enhanced	Detected in all		tongue: 1537.8	Cell type enhanced	Detected in all		Cardiomyocytes: 2313.1;Distal tubular cells: 1610.5	Low cancer specificity	Detected in all			Low region specificity	Detected in all			Low immune cell specificity	Detected in all			Low lineage specificity	Detected in all			Low cancer specificity	Detected in all			Heart muscle - Cardiomyocytes, Testis - Early spermatids	Low region specificity	Detected in all			Low region specificity	Detected in all
ATP6AP1	16A, Ac45, ATP6IP1, ATP6S1, CF2, ORF, VATPS1, XAP-3, XAP3	ENSG00000071553	ATPase H+ transporting accessory protein 1	Q15904	X	154428633-154436516	Disease related genes, Human disease related genes, Metabolic proteins, Plasma proteins, Potential drug targets, Predicted intracellular proteins, Predicted membrane proteins, Transporters	Hydrogen ion transport, Ion transport, Transport		Congenital disorder of glycosylation, Disease variant	Evidence at protein level	Evidence at transcript level	Evidence at protein level	Evidence at protein level	Low tissue specificity	Detected in all			Low cell type specificity	Detected in all			Low cancer specificity	Detected in all			Low region specificity	Detected in all			Low immune cell specificity	Detected in all			Low lineage specificity	Detected in all			Low cancer specificity	Detected in all			Adipose subcutaneous - Macrophages, Lung - Macrophages, Prostate - Prostate glandular cells, Thyroid - Thyroid glandular cells	Low region specificity	Detected in all			Low region specificity	Detected in all
ATP6AP2	APT6M8-9, ATP6IP2, ATP6M8-9, M8-9, PRR, RENR	ENSG00000182220	ATPase H+ transporting accessory protein 2	O75787	X	40579372-40606848	Disease related genes, Human disease related genes, Potential drug targets, Predicted intracellular proteins, Predicted membrane proteins, Transporters		Receptor	Congenital disorder of glycosylation, Disease variant, Epilepsy, Intellectual disability, Neurodegeneration, Parkinsonism	Evidence at protein level	Evidence at transcript level	Evidence at protein level	Evidence at protein level	Tissue enriched	Detected in all	4	parathyroid gland: 739.6	Cell type enhanced	Detected in all		Hofbauer cells: 658.4	Low cancer specificity	Detected in all			Low region specificity	Detected in all			Low immune cell specificity	Detected in all			Low lineage specificity	Detected in all			Low cancer specificity	Detected in all			Breast - Fibroblasts, Thyroid - Thyroid glandular cells	Low region specificity	Detected in all			Low region specificity	Detected in all
ATP6V0A1	a1, ATP6N1, ATP6N1A, Stv1, Vph1, VPP1	ENSG00000033627	ATPase H+ transporting V0 subunit a1	Q93050	17	42458844-42522582	Disease related genes, Human disease related genes, Metabolic proteins, Potential drug targets, Predicted intracellular proteins, Predicted membrane proteins, Transporters	Hydrogen ion transport, Ion transport, Transport		Disease variant, Epilepsy, Intellectual disability	Evidence at protein level	Evidence at protein level	Evidence at protein level	Evidence at protein level	Tissue enhanced	Detected in all		brain: 102.2	Cell type enhanced	Detected in many		Rod photoreceptor cells: 420.1	Low cancer specificity	Detected in all			Low region specificity	Detected in all			Low immune cell specificity	Detected in many			Low lineage specificity	Detected in many			Low cancer specificity	Detected in all				Low region specificity	Detected in all			Low region specificity	Detected in all
ATP6V0A4	a4, ATP6N1B, ATP6N2, RDRTA2, RTA1C, RTADR, Stv1, Vph1, VPP2	ENSG00000105929	ATPase H+ transporting V0 subunit a4	Q9HBG4	7	138706294-138799560	Disease related genes, Human disease related genes, Metabolic proteins, Potential drug targets, Predicted intracellular proteins, Predicted membrane proteins, Transporters	Hydrogen ion transport, Ion transport, Transport		Disease variant	Evidence at protein level	Evidence at protein level	Evidence at protein level	Evidence at protein level	Group enriched	Detected in many	7	kidney: 61.4;salivary gland: 76.1	Cell type enhanced	Detected in some		Collecting duct cells: 19.4;Cytotrophoblasts: 13.4;Distal tubular cells: 18.4;Ionocytes: 11.4;Melanocytes: 8.6;Salivary duct cells: 24.4;Serous glandular cells: 13.1	Cancer enriched	Detected in many	8	renal cancer: 25.1	Region enriched	Detected in some	5	choroid plexus: 7.0	Not detected in immune cells	Not detected			Not detected	Not detected			Cancer enhanced	Detected in many		breast cancer: 10.7;Gastric cancer: 9.7;skin cancer: 8.2	Breast - Breast glandular cells (progenitors), Kidney - Intercalated cells, Skin - Eccrine sweat gland cells	Not detected	Not detected			Not detected	Not detected
ATP6V0D1	ATP6D, ATP6DV, P39, VATX, Vma6, VPATPD	ENSG00000159720	ATPase H+ transporting V0 subunit d1	P61421	16	67438014-67481181	Metabolic proteins, Plasma proteins, Predicted intracellular proteins, Transporters	Cilium biogenesis/degradation, Hydrogen ion transport, Ion transport, Transport			Evidence at protein level	Evidence at transcript level	Evidence at protein level	Evidence at protein level	Low tissue specificity	Detected in all			Cell type enhanced	Detected in all		Hofbauer cells: 382.2;Syncytiotrophoblasts: 352.7	Low cancer specificity	Detected in all			Low region specificity	Detected in all			Low immune cell specificity	Detected in all			Low lineage specificity	Detected in all			Low cancer specificity	Detected in all			Adipose subcutaneous - Macrophages, Adipose visceral - Macrophages, Stomach - Macrophages, Testis - Early spermatids	Low region specificity	Detected in all			Low region specificity	Detected in all
ATP6V1A	ATP6A1, ATP6V1A1, VA68, Vma1, VPP2	ENSG00000114573	ATPase H+ transporting V1 subunit A	P38606	3	113746770-113812056	Disease related genes, Enzymes, Human disease related genes, Metabolic proteins, Plasma proteins, Predicted intracellular proteins, Transporters	Hydrogen ion transport, Ion transport, Transport	Translocase	Disease variant, Epilepsy	Evidence at protein level	Evidence at protein level	Evidence at protein level	Evidence at protein level	Low tissue specificity	Detected in all			Group enriched	Detected in all	5	Early spermatids: 268.0;Late spermatids: 961.4	Low cancer specificity	Detected in all			Low region specificity	Detected in all			Immune cell enhanced	Detected in all		neutrophil: 78.5	Group enriched	Detected in all	6	dendritic cells: 36.2;granulocytes: 78.5;monocytes: 34.8	Low cancer specificity	Detected in all			Thyroid - Thyroid glandular cells	Low region specificity	Detected in all			Low region specificity	Detected in all
ATP6V1B1	ATP6B1, RTA1B, VATB, Vma2, VPP3	ENSG00000116039	ATPase H+ transporting V1 subunit B1	P15313	2	70935900-70965431	Disease related genes, Human disease related genes, Metabolic proteins, Potential drug targets, Predicted intracellular proteins, Transporters	Hydrogen ion transport, Ion transport, Transport		Deafness, Disease variant	Evidence at protein level	Evidence at protein level	Evidence at protein level	Evidence at protein level	Group enriched	Detected in many	4	kidney: 123.9;salivary gland: 135.6	Cell type enhanced	Detected in some		Cytotrophoblasts: 29.0;Distal tubular cells: 79.9;Melanocytes: 12.0;Secretory cells: 16.1	Group enriched	Detected in many	5	ovarian cancer: 94.7;renal cancer: 23.9	Low region specificity	Detected in many			Not detected in immune cells	Not detected			Not detected	Not detected			Cancer enhanced	Detected in many		breast cancer: 14.7;ovarian cancer: 9.8	Kidney - Intercalated cells, Skin - Eccrine sweat gland cells	Not detected	Not detected			Not detected	Not detected
ATP6V1B2	ATP6B2, HO57, VATB, Vma2, VPP3	ENSG00000147416	ATPase H+ transporting V1 subunit B2	P21281	8	20197381-20226819	Disease related genes, FDA approved drug targets, Human disease related genes, Metabolic proteins, Predicted intracellular proteins, Transporters	Hydrogen ion transport, Ion transport, Transport		Deafness, Disease variant, FDA approved drug targets	Evidence at protein level	Evidence at protein level	Evidence at protein level	Evidence at protein level	Low tissue specificity	Detected in all			Cell type enhanced	Detected in all		Langerhans cells: 211.0;Proximal tubular cells: 219.9	Low cancer specificity	Detected in all			Low region specificity	Detected in all			Immune cell enhanced	Detected in all		neutrophil: 1134.2	Group enriched	Detected in all	10	dendritic cells: 336.8;granulocytes: 1134.2;monocytes: 682.6	Low cancer specificity	Detected in all			Adipose subcutaneous - Macrophages, Adipose visceral - Macrophages, Prostate - Macrophages, Testis - Spermatocytes	Low region specificity	Detected in all			Low region specificity	Detected in all
ATP6V1C1	ATP6C, ATP6D, VATC, Vma5	ENSG00000155097	ATPase H+ transporting V1 subunit C1	P21283	8	103021063-103073051	FDA approved drug targets, Metabolic proteins, Predicted intracellular proteins, Transporters	Hydrogen ion transport, Ion transport, Transport		FDA approved drug targets	Evidence at protein level	Evidence at protein level	Evidence at protein level	Evidence at protein level	Low tissue specificity	Detected in all			Cell type enhanced	Detected in all		Early spermatids: 187.8;Late spermatids: 172.5	Low cancer specificity	Detected in all			Low region specificity	Detected in all			Low immune cell specificity	Detected in all			Low lineage specificity	Detected in all			Low cancer specificity	Detected in all				Low region specificity	Detected in all			Low region specificity	Detected in all
ATP6V1C2	ATP6C2, VMA5	ENSG00000143882	ATPase H+ transporting V1 subunit C2	Q8NEY4	2	10721100-10785110	Metabolic proteins, Predicted intracellular proteins, Transporters	Hydrogen ion transport, Ion transport, Transport			Evidence at protein level	Evidence at transcript level	Evidence at protein level	Evidence at protein level	Tissue enhanced	Detected in many		epididymis: 78.4;salivary gland: 100.1;skin 1: 85.4	Cell type enhanced	Detected in many		Cytotrophoblasts: 148.0;Distal tubular cells: 52.2;Glandular and luminal cells: 69.8;Oocytes: 55.1;Salivary duct cells: 82.7;Syncytiotrophoblasts: 173.4	Low cancer specificity	Detected in many			Low region specificity	Detected in all			Not detected in immune cells	Not detected			Not detected	Not detected			Low cancer specificity	Detected in all			Adipose visceral - Endothelial cells, Kidney - Intercalated cells	Low region specificity	Detected in many			Low region specificity	Detected in all
ATP6V1E1	ATP6E, ATP6E2, ATP6V1E, P31, Vma4	ENSG00000131100	ATPase H+ transporting V1 subunit E1	P36543	22	17592136-17628749	Disease related genes, Human disease related genes, Metabolic proteins, Plasma proteins, Potential drug targets, Predicted intracellular proteins, Transporters	Hydrogen ion transport, Ion transport, Transport		Disease variant	Evidence at protein level	Evidence at protein level	Evidence at protein level	Evidence at protein level	Low tissue specificity	Detected in all			Cell type enhanced	Detected in all		Distal tubular cells: 525.6;Proximal tubular cells: 389.6;Syncytiotrophoblasts: 536.4	Low cancer specificity	Detected in all			Low region specificity	Detected in all			Low immune cell specificity	Detected in all			Low lineage specificity	Detected in all			Low cancer specificity	Detected in all				Low region specificity	Detected in all			Not detected	Not detected
ATP6V1F	ATP6S14, VATF, Vma7	ENSG00000128524	ATPase H+ transporting V1 subunit F	Q16864	7	128862856-128865847	Metabolic proteins, Predicted intracellular proteins, Transporters	Hydrogen ion transport, Ion transport, Transport			Evidence at protein level	Evidence at protein level	Evidence at protein level	Evidence at protein level	Low tissue specificity	Detected in all			Cell type enhanced	Detected in all		Distal tubular cells: 1078.8;Hofbauer cells: 1151.4;Late spermatids: 904.1;Proximal tubular cells: 1011.0	Low cancer specificity	Detected in all			Low region specificity	Detected in all			Low immune cell specificity	Detected in all			Low lineage specificity	Detected in all			Low cancer specificity	Detected in all			Adipose subcutaneous - Macrophages, Lung - Macrophages, Skin - Keratinocyte (other), Testis - Early spermatids, Testis - Late spermatids	Low region specificity	Detected in all			Low region specificity	Detected in all
ATP6V1G1	ATP6G, ATP6G1, ATP6GL, ATP6J, DKFZp547P234, Vma10	ENSG00000136888	ATPase H+ transporting V1 subunit G1	O75348	9	114587706-114598915	Metabolic proteins, Plasma proteins, Predicted intracellular proteins, Transporters	Hydrogen ion transport, Ion transport, Transport			Evidence at protein level	Evidence at protein level	Evidence at protein level	Evidence at protein level	Low tissue specificity	Detected in all			Low cell type specificity	Detected in all			Low cancer specificity	Detected in all			Low region specificity	Detected in all			Low immune cell specificity	Detected in all			Low lineage specificity	Detected in all			Low cancer specificity	Detected in all			Prostate - Prostate glandular cells, Thyroid - Thyroid glandular cells	Low region specificity	Detected in all			Low region specificity	Detected in all
ATP6V1G3	ATP6G3, Vma10	ENSG00000151418	ATPase H+ transporting V1 subunit G3	Q96LB4	1	198523222-198540945	Metabolic proteins, Predicted intracellular proteins, Transporters	Hydrogen ion transport, Ion transport, Transport			Evidence at protein level	Evidence at protein level	Evidence at protein level	Evidence at protein level	Tissue enriched	Detected in some	28	kidney: 57.7	Cell type enriched	Detected in some	27	Distal tubular cells: 639.3	Cancer enriched	Detected in single	140	renal cancer: 11.2	Not detected	Not detected			Not detected in immune cells	Not detected			Not detected	Not detected			Not detected	Not detected			Kidney - Intercalated cells	Not detected	Not detected			Not detected	Not detected
ATP6V1H	CGI-11, SFD, SFDalpha, SFDbeta, VMA13	ENSG00000047249	ATPase H+ transporting V1 subunit H	Q9UI12	8	53715543-53843558	Metabolic proteins, Predicted intracellular proteins, Transporters	Host-virus interaction, Hydrogen ion transport, Ion transport, Transport			Evidence at protein level	Evidence at protein level	Evidence at protein level	Evidence at protein level	Low tissue specificity	Detected in all			Low cell type specificity	Detected in all			Low cancer specificity	Detected in all			Low region specificity	Detected in all			Low immune cell specificity	Detected in all			Low lineage specificity	Detected in all			Low cancer specificity	Detected in all			Thyroid - Thyroid glandular cells	Low region specificity	Detected in all			Low region specificity	Detected in all
ATP7A	MNK	ENSG00000165240	ATPase copper transporting alpha	Q04656	X	77910690-78050395	Disease related genes, Enzymes, Human disease related genes, Plasma proteins, Potential drug targets, Predicted intracellular proteins, Predicted membrane proteins, Transporters	Copper transport, Ion transport, Transport	Translocase	Disease variant, Neurodegeneration	Evidence at protein level	Evidence at protein level	Evidence at protein level	Evidence at protein level	Low tissue specificity	Detected in all			Low cell type specificity	Detected in many			Low cancer specificity	Detected in all			Low region specificity	Detected in all			Low immune cell specificity	Detected in many			Low lineage specificity	Detected in all			Low cancer specificity	Detected in all			Skin - Keratinocyte (other)	Low region specificity	Detected in all			Low region specificity	Detected in all
ATP7B	WND	ENSG00000123191	ATPase copper transporting beta	P35670	13	51930436-52012125	Cancer-related genes, Disease related genes, Enzymes, Human disease related genes, Potential drug targets, Predicted membrane proteins, Transporters	Copper transport, Ion transport, Transport	Translocase	Cancer-related genes, Disease variant	Evidence at protein level	Evidence at protein level	Evidence at protein level	Evidence at protein level	Low tissue specificity	Detected in many			Cell type enhanced	Detected in many		Cytotrophoblasts: 30.6;Early spermatids: 43.9;Late spermatids: 84.6	Low cancer specificity	Detected in many			Low region specificity	Detected in all			Not detected in immune cells	Not detected			Not detected	Not detected			Low cancer specificity	Detected in many			Adipose visceral - Mesothelial cells, Testis - Late spermatids	Low region specificity	Detected in many			Low region specificity	Detected in many
ATP8A1	ATPIA	ENSG00000124406	ATPase phospholipid transporting 8A1	Q9Y2Q0	4	42408373-42657121	Enzymes, Metabolic proteins, Plasma proteins, Predicted intracellular proteins, Predicted membrane proteins, Transporters	Lipid transport, Transport	Translocase		Evidence at protein level	Evidence at protein level	Evidence at protein level	Evidence at protein level	Tissue enhanced	Detected in all		thyroid gland: 38.5	Cell type enhanced	Detected in many		Excitatory neurons: 286.0;Inhibitory neurons: 245.2;Oligodendrocytes: 1133.8	Cancer enhanced	Detected in many		thyroid cancer: 13.5	Low region specificity	Detected in all			Low immune cell specificity	Detected in many			Low lineage specificity	Detected in many			Cancer enhanced	Detected in many		lymphoma: 17.2	Lung - Alveolar cells type 2, Skeletal muscle - Skeletal myocytes, Stomach - Parietal cells	Low region specificity	Detected in all			Low region specificity	Detected in all
ATP8B1	ATPIC, BRIC, FIC1, PFIC, PFIC1	ENSG00000081923	ATPase phospholipid transporting 8B1	O43520	18	57646426-57803315	Disease related genes, Enzymes, Human disease related genes, Metabolic proteins, Potential drug targets, Predicted intracellular proteins, Predicted membrane proteins, Transporters	Hearing, Lipid transport, Transport	Translocase	Disease variant, Intrahepatic cholestasis	Evidence at protein level	Evidence at protein level	Evidence at protein level	Evidence at protein level	Tissue enhanced	Detected in many		intestine: 73.7	Cell type enhanced	Detected in many		Distal enterocytes: 267.3;Enteroendocrine cells: 106.9;Gastric mucus-secreting cells: 116.1;Intestinal goblet cells: 161.6;Paneth cells: 111.3;Undifferentiated cells: 104.6	Low cancer specificity	Detected in all			Low region specificity	Detected in all			Not detected in immune cells	Not detected			Not detected	Not detected			Low cancer specificity	Detected in many			Thyroid - Thyroid glandular cells	Low region specificity	Detected in many			Low region specificity	Detected in all
ATP9A	ATPIIA, KIAA0611	ENSG00000054793	ATPase phospholipid transporting 9A (putative)	O75110	20	51596514-51768390	Enzymes, Predicted membrane proteins, Transporters		Translocase		Evidence at protein level	Evidence at protein level	Evidence at protein level	Evidence at protein level	Tissue enhanced	Detected in all		brain: 90.6	Cell type enhanced	Detected in many		Excitatory neurons: 108.4;Inhibitory neurons: 83.4;Oligodendrocytes: 84.0	Low cancer specificity	Detected in all			Low region specificity	Detected in all			Immune cell enriched	Detected in some	4	basophil: 4.4	Lineage enriched	Detected in many	4	granulocytes: 4.4	Low cancer specificity	Detected in many			Adipose subcutaneous - Adipocytes (Subcutaneous), Adipose visceral - Adipocytes (Visceral), Thyroid - Thyroid glandular cells	Low region specificity	Detected in all			Low region specificity	Detected in all
AVPR1B	AVPR3, V1bR, VPR3	ENSG00000198049	Arginine vasopressin receptor 1B	P47901	1	206106936-206117699	FDA approved drug targets, G-protein coupled receptors, Predicted membrane proteins, Transporters		G-protein coupled receptor, Receptor, Transducer	FDA approved drug targets	Evidence at protein level	Evidence at protein level	Evidence at protein level	Evidence at protein level	Tissue enriched	Detected in single	18	pituitary gland: 6.6	Group enriched	Detected in some	21	Enteroendocrine cells: 10.6;Glandular and luminal cells: 2.7	Cancer enhanced	Detected in some		renal cancer: 1.3	Not detected	Not detected			Not detected in immune cells	Not detected			Not detected	Not detected			Not detected	Not detected			Pancreas - Alpha cells	Not detected	Not detected			Not detected	Not detected
AVPR2	DIR, DIR3, V2R	ENSG00000126895	Arginine vasopressin receptor 2	P30518	X	153902531-153907166	Disease related genes, FDA approved drug targets, G-protein coupled receptors, Human disease related genes, Predicted membrane proteins, Transporters		G-protein coupled receptor, Receptor, Transducer	Diabetes insipidus, Disease variant, FDA approved drug targets	Evidence at protein level	Evidence at transcript level	Evidence at protein level	Evidence at protein level	Tissue enhanced	Detected in many		adipose tissue: 9.6;kidney: 10.7	Group enriched	Detected in some	7	Adipocytes: 46.0;Collecting duct cells: 40.8;Endothelial cells: 17.2	Low cancer specificity	Detected in many			Region enriched	Detected in many	5	cerebellum: 9.3	Group enriched	Detected in some	28	intermediate monocyte: 3.5;non-classical monocyte: 3.2	Lineage enriched	Detected in single	30	monocytes: 3.5	Cancer enhanced	Detected in some		Adrenocortical cancer: 5.3	Adipose visceral - Endothelial cells, Breast - Endothelial cells, Prostate - Endothelial cells, Testis - Endothelial cells	Not detected	Not detected			Region enriched	Detected in single
B2M		ENSG00000166710	Beta-2-microglobulin	P61769	15	44711358-44718851	Cancer-related genes, Disease related genes, Human disease related genes, Plasma proteins, Potential drug targets, Predicted secreted proteins, Transporters	Immunity		Amyloidosis, Cancer-related genes, Disease variant	Evidence at protein level	Evidence at protein level	Evidence at protein level	Evidence at protein level	Low tissue specificity	Detected in all			Cell type enhanced	Detected in all		NK-cells: 20023.7;Proximal enterocytes: 18472.3	Low cancer specificity	Detected in all			Low region specificity	Detected in all			Low immune cell specificity	Detected in all			Low lineage specificity	Detected in all			Low cancer specificity	Detected in all			Skeletal muscle - Endothelial cells, Thyroid - T-cells	Low region specificity	Detected in all			Low region specificity	Detected in all
BACE1	BACE	ENSG00000186318	Beta-secretase 1	P56817	11	117285232-117316259	Enzymes, Predicted intracellular proteins, Predicted membrane proteins, Transporters		Aspartyl protease, Hydrolase, Protease		Evidence at protein level	Evidence at protein level	Evidence at protein level	Evidence at protein level	Group enriched	Detected in all	4	brain: 133.1;pancreas: 250.3	Cell type enhanced	Detected in many		Cone photoreceptor cells: 152.9;Late spermatids: 353.3;Oligodendrocytes: 92.9	Low cancer specificity	Detected in all			Low region specificity	Detected in all			Not detected in immune cells	Not detected			Not detected	Not detected			Low cancer specificity	Detected in all			Kidney - Fibroblasts, Pancreas - Exocrine glandular cells	Low region specificity	Detected in all			Low region specificity	Detected in all
BACE2	AEPLC, ALP56, CEAP1, DRAP	ENSG00000182240	Beta-secretase 2	Q9Y5Z0	21	41167801-41282530	Enzymes, Predicted intracellular proteins, Predicted membrane proteins, Transporters		Aspartyl protease, Hydrolase, Protease		Evidence at protein level	Evidence at protein level	Evidence at protein level	Evidence at protein level	Tissue enhanced	Detected in many		salivary gland: 26.0	Cell type enhanced	Detected in many		Melanocytes: 261.1;Mucus glandular cells: 248.8;Syncytiotrophoblasts: 521.5	Low cancer specificity	Detected in all			Low region specificity	Detected in all			Group enriched	Detected in some	6	basophil: 2.9;eosinophil: 5.2	Lineage enriched	Detected in single	8	granulocytes: 5.2	Cancer enhanced	Detected in many		skin cancer: 55.9	Adipose visceral - Adipose progenitor cells, Lung - Fibroblast_2, Skeletal muscle - Endothelial cells	Low region specificity	Detected in all			Low region specificity	Detected in all
BAK1	BAK, BCL2L7, CDN1	ENSG00000030110	BCL2 antagonist/killer 1	Q16611	6	33572547-33580293	Predicted membrane proteins, Transporters	Apoptosis, Host-virus interaction			Evidence at protein level	Evidence at protein level	Evidence at protein level	Evidence at protein level	Low tissue specificity	Detected in all			Cell type enhanced	Detected in many		Distal enterocytes: 67.4;Proximal enterocytes: 83.5	Low cancer specificity	Detected in all			Low region specificity	Detected in all			Low immune cell specificity	Detected in all			Low lineage specificity	Detected in all			Low cancer specificity	Detected in all				Low region specificity	Detected in all			Low region specificity	Detected in all
BASP1	CAP-23, CAP23, NAP-22, NAP22	ENSG00000176788	Brain abundant membrane attached signal protein 1	P80723	5	17065598-17276843	Plasma proteins, Predicted intracellular proteins, Transporters				Evidence at protein level	Evidence at protein level	Evidence at protein level	Evidence at protein level	Tissue enhanced	Detected in all		brain: 384.5;epididymis: 295.9	Cell type enhanced	Detected in many		Langerhans cells: 534.7;monocytes: 1184.0;Muller glia cells: 673.2;Schwann cells: 458.4;Syncytiotrophoblasts: 880.3	Low cancer specificity	Detected in all			Low region specificity	Detected in all			Immune cell enriched	Detected in many	5	neutrophil: 128.9	Lineage enriched	Detected in many	16	granulocytes: 128.9	Cancer enhanced	Detected in all		Adrenocortical cancer: 573.1	Prostate - Prostate glandular cells	Low region specificity	Detected in all			Low region specificity	Detected in all
BAX	BCL2L4	ENSG00000087088	BCL2 associated X, apoptosis regulator	Q07812	19	48954815-48961798	Cancer-related genes, Human disease related genes, Predicted intracellular proteins, Transporters	Apoptosis, Host-virus interaction		Cancer-related genes, Tumor suppressor	Evidence at protein level	Evidence at protein level	Evidence at protein level	Evidence at protein level	Low tissue specificity	Detected in all			Low cell type specificity	Detected in many			Low cancer specificity	Detected in all			Low region specificity	Detected in all			Low immune cell specificity	Detected in all			Low lineage specificity	Detected in all			Low cancer specificity	Detected in all				Low region specificity	Detected in all			Low region specificity	Detected in all
BCAP29	BAP29, DKFZp686M2086	ENSG00000075790	B cell receptor associated protein 29	Q9UHQ4	7	107580246-107629170	Predicted intracellular proteins, Predicted membrane proteins, Transporters	Apoptosis, ER-Golgi transport, Protein transport, Transport			Evidence at protein level	Evidence at protein level	Evidence at protein level	Evidence at protein level	Low tissue specificity	Detected in all			Cell type enhanced	Detected in many		Early spermatids: 50.0;Excitatory neurons: 78.4;Inhibitory neurons: 68.3;Oligodendrocyte precursor cells: 47.6	Low cancer specificity	Detected in all			Low region specificity	Detected in all			Low immune cell specificity	Detected in all			Low lineage specificity	Detected in all			Low cancer specificity	Detected in all			Adipose visceral - Endothelial cells, Skin - Sebaceous gland cells, Testis - Early spermatids, Testis - Spermatocytes, Thyroid - Thyroid glandular cells	Low region specificity	Detected in all			Low region specificity	Detected in all
BCAP31	6C6-Ag, BAP31, CDM, DXS1357E	ENSG00000185825	B cell receptor associated protein 31	P51572	X	153700492-153724565	Disease related genes, Human disease related genes, Metabolic proteins, Potential drug targets, Predicted membrane proteins, Transporters	Apoptosis, ER-Golgi transport, Host-virus interaction, Protein transport, Transport		Deafness, Dystonia, Intellectual disability	Evidence at protein level	Evidence at protein level	Evidence at protein level	Evidence at protein level	Low tissue specificity	Detected in all			Cell type enhanced	Detected in all		Syncytiotrophoblasts: 560.3	Low cancer specificity	Detected in all			Low region specificity	Detected in all			Low immune cell specificity	Detected in all			Low lineage specificity	Detected in all			Low cancer specificity	Detected in all			Adipose subcutaneous - Adipocytes (Subcutaneous), Adipose visceral - Adipocytes (Visceral), Breast - Adipocytes (Breast), Thyroid - Thyroid glandular cells	Low region specificity	Detected in all			Low region specificity	Detected in all
BCL2	Bcl-2, PPP1R50	ENSG00000171791	BCL2 apoptosis regulator	P10415	18	63123346-63320128	Cancer-related genes, Disease related genes, FDA approved drug targets, Human disease related genes, Plasma proteins, Predicted intracellular proteins, Predicted membrane proteins, Transporters	Apoptosis		Cancer-related genes, Disease variant, FDA approved drug targets, Proto-oncogene	Evidence at protein level	Evidence at protein level	Evidence at protein level	Evidence at protein level	Low tissue specificity	Detected in all			Cell type enhanced	Detected in many		Astrocytes: 257.6;Schwann cells: 119.6;T-cells: 102.3	Low cancer specificity	Detected in all			Low region specificity	Detected in all			Low immune cell specificity	Detected in many			Group enriched	Detected in many	18	B-cells: 5.4;T-cells: 8.6	Cancer enhanced	Detected in all		lymphoma: 53.5;Myeloma: 68.5	Adipose subcutaneous - Adipocytes (Subcutaneous), Colon - Enteric glia cells, Skeletal muscle - Skeletal myocytes, Thyroid - Thyroid glandular cells	Low region specificity	Detected in all			Low region specificity	Detected in all
BCL2L1	Bcl-X, bcl-xL, bcl-xS, BCL2L, BCLX, PPP1R52	ENSG00000171552	BCL2 like 1	Q07817	20	31664452-31723989	Cancer-related genes, Predicted membrane proteins, RAS pathway related proteins, Transporters	Apoptosis, Endocytosis		Cancer-related genes	Evidence at protein level	Evidence at transcript level	Evidence at protein level	Evidence at protein level	Low tissue specificity	Detected in all			Cell type enhanced	Detected in all		Alveolar cells type 1: 219.2	Low cancer specificity	Detected in all			Low region specificity	Detected in all			Low immune cell specificity	Detected in all			Low lineage specificity	Detected in all			Low cancer specificity	Detected in all			Testis - Early spermatids, Thyroid - Thyroid glandular cells	Low region specificity	Detected in all			Low region specificity	Detected in all
BCL2L11	BIM, BimEL, BimL, BimS, BOD	ENSG00000153094	BCL2 like 11	O43521	2	111119378-111168445	Predicted intracellular proteins, Transporters	Apoptosis			Evidence at protein level	Evidence at protein level	Evidence at protein level	Evidence at protein level	Low tissue specificity	Detected in all			Cell type enhanced	Detected in all		dendritic cells: 318.2;Early spermatids: 121.2;Plasma cells: 151.3;Schwann cells: 123.0	Low cancer specificity	Detected in all			Low region specificity	Detected in all			Low immune cell specificity	Detected in many			Low lineage specificity	Detected in all			Low cancer specificity	Detected in all			Testis - Early spermatids	Low region specificity	Detected in all			Low region specificity	Detected in all
BCL2L2	BCL-W, KIAA0271, PPP1R51	ENSG00000129473	BCL2 like 2	Q92843	14	23298790-23311751	Cancer-related genes, Predicted intracellular proteins, Predicted membrane proteins, Transporters	Apoptosis		Cancer-related genes	Evidence at protein level	Evidence at protein level	Evidence at protein level	Evidence at protein level	Low tissue specificity	Detected in all			Low cell type specificity	Detected in many			Low cancer specificity	Detected in all			Low region specificity	Detected in all			Not detected in immune cells	Not detected			Not detected	Not detected			Low cancer specificity	Detected in all			Prostate - Smooth muscle cells, Testis - Sertoli cells	Low region specificity	Detected in all			Low region specificity	Detected in all
BCL2L2-PABPN1		ENSG00000258643	BCL2L2-PABPN1 readthrough	Q92843	14	23306833-23326175	Cancer-related genes, Predicted intracellular proteins, Transporters	Apoptosis		Cancer-related genes	Evidence at protein level	Evidence at protein level	Evidence at protein level	Evidence at protein level	Low tissue specificity	Detected in many			Group enriched	Detected in some	4	Astrocytes: 9.6;Excitatory neurons: 10.5;Inhibitory neurons: 13.8;Oligodendrocyte precursor cells: 15.6;Oligodendrocytes: 12.7	Low cancer specificity	Detected in single			Low region specificity	Detected in all			Immune cell enhanced	Detected in some		classical monocyte: 1.9	Low lineage specificity	Detected in single			Low cancer specificity	Detected in all
BCS1L	BCS, BJS, h-BCS, Hs.6719	ENSG00000074582	BCS1 homolog, ubiquinol-cytochrome c reductase complex chaperone	Q9Y276	2	218658764-218663443	Disease related genes, Human disease related genes, Potential drug targets, Predicted intracellular proteins, Predicted membrane proteins, Transporters		Chaperone	Deafness, Disease variant, Primary mitochondrial disease	Evidence at protein level	Evidence at protein level	Evidence at protein level	Evidence at protein level	Low tissue specificity	Detected in all			Low cell type specificity	Detected in many			Low cancer specificity	Detected in all			Low region specificity	Detected in all			Low immune cell specificity	Detected in all			Low lineage specificity	Detected in all			Low cancer specificity	Detected in all				Low region specificity	Detected in all			Low region specificity	Detected in all
BDKRB2	BK-2	ENSG00000168398	Bradykinin receptor B2	P30411	14	96204679-96244166	FDA approved drug targets, G-protein coupled receptors, Predicted membrane proteins, Transporters		G-protein coupled receptor, Receptor, Transducer	FDA approved drug targets	Evidence at protein level	Evidence at protein level	Evidence at protein level	Evidence at protein level	Tissue enhanced	Detected in many		urinary bladder: 39.6	Cell type enhanced	Detected in many		Endometrial stromal cells: 16.0;Endothelial cells: 16.7;Fibroblasts: 17.0;Ionocytes: 16.2;Langerhans cells: 19.0;Squamous epithelial cells: 15.4	Low cancer specificity	Detected in many			Low region specificity	Detected in many			Not detected in immune cells	Not detected			Not detected	Not detected			Cancer enhanced	Detected in many		cervical cancer: 18.2	Kidney - Endothelial cells	Not detected	Not detected			Low region specificity	Detected in many
BECN1	ATG6, VPS30	ENSG00000126581	Beclin 1	Q14457	17	42810134-42833350	Predicted intracellular proteins, Transporters	Antiviral defense, Apoptosis, Autophagy, Cell cycle, Cell division, Endocytosis, Host-virus interaction			Evidence at protein level	Evidence at protein level	Evidence at protein level	Evidence at protein level	Low tissue specificity	Detected in all			Low cell type specificity	Detected in all			Low cancer specificity	Detected in all			Low region specificity	Detected in all			Low immune cell specificity	Detected in all			Low lineage specificity	Detected in all			Low cancer specificity	Detected in all			Testis - Spermatogonia	Low region specificity	Detected in all			Low region specificity	Detected in all
BEST1	BEST, BMD, RP50, VMD2	ENSG00000167995	Bestrophin 1	O76090	11	61950063-61965515	Disease related genes, Human disease related genes, Potential drug targets, Predicted intracellular proteins, Predicted membrane proteins, Transporters	Ion transport, Sensory transduction, Transport, Vision	Chloride channel, Ion channel	Disease variant, Retinitis pigmentosa	Evidence at protein level	Evidence at protein level	Evidence at protein level	Evidence at protein level	Tissue enhanced	Detected in many		bone marrow: 26.0;brain: 32.0	Cell type enhanced	Detected in many		Cardiomyocytes: 40.3;Kupffer cells: 32.2;monocytes: 51.4;Oligodendrocytes: 40.1	Group enriched	Detected in some	6	glioma: 2.0;melanoma: 6.6	Low region specificity	Detected in all			Immune cell enriched	Detected in many	7	neutrophil: 37.8	Lineage enriched	Detected in many	7	granulocytes: 37.8	Cancer enriched	Detected in many	4	skin cancer: 18.3	Adipose subcutaneous - Macrophages	Low region specificity	Detected in many			Low region specificity	Detected in all
BEST2	FLJ20132, VMD2L1	ENSG00000039987	Bestrophin 2	Q8NFU1	19	12751702-12758458	Predicted intracellular proteins, Predicted membrane proteins, Transporters	Ion transport, Transport	Chloride channel, Ion channel		Evidence at protein level	Evidence at transcript level	Evidence at protein level	Evidence at protein level	Group enriched	Detected in some	6	intestine: 44.0;skin 1: 16.8	Cell type enriched	Detected in some	20	Intestinal goblet cells: 126.8	Cancer enhanced	Detected in some		colorectal cancer: 1.1	Low region specificity	Detected in all			Not detected in immune cells	Not detected			Not detected	Not detected			Not detected	Not detected			Colon - Colon enterocytes	Not detected	Not detected			Region enhanced	Detected in single
BEST3	MGC13168, MGC40411, VMD2L3	ENSG00000127325	Bestrophin 3	Q8N1M1	12	69643360-69699476	Predicted intracellular proteins, Predicted membrane proteins, Transporters	Ion transport, Transport	Chloride channel, Ion channel		Evidence at protein level	Evidence at transcript level	Evidence at protein level	Evidence at protein level	Group enriched	Detected in many	7	skeletal muscle: 66.7;tongue: 53.5	Group enriched	Detected in some	5	Oligodendrocyte precursor cells: 66.0;Skeletal myocytes: 137.6	Cancer enriched	Detected in single	9	glioma: 2.8	Low region specificity	Detected in all			Not detected in immune cells	Not detected			Not detected	Not detected			Cancer enhanced	Detected in many		lymphoma: 34.8	Pancreas - Beta cells, Skin - Inner root sheath cells, Testis - Early spermatids, Testis - Late spermatids	Not detected	Not detected			Low region specificity	Detected in all
BEST4	VMD2L2	ENSG00000142959	Bestrophin 4	Q8NFU0	1	44783585-44788170	Predicted membrane proteins, Transporters	Ion transport, Transport	Chloride channel, Ion channel		Evidence at protein level	Evidence at transcript level	Evidence at transcript level	Evidence at protein level	Tissue enhanced	Detected in some		choroid plexus: 14.2;intestine: 26.6	Cell type enriched	Detected in some	32	Paneth cells: 1407.0	Low cancer specificity	Detected in many			Region enriched	Detected in all	4	choroid plexus: 37.1	Not detected in immune cells	Not detected			Not detected	Not detected			Low cancer specificity	Detected in single			Colon - Colon enterocytes, Lung - Respiratory ciliated cells, Skin - Outer root sheath cells					Low region specificity	Detected in all
BNIP3	HABON, Nip3	ENSG00000176171	BCL2 interacting protein 3	Q12983	10	131967684-131981967	Cancer-related genes, Predicted intracellular proteins, Predicted membrane proteins, Transporters	Apoptosis, Host-virus interaction		Cancer-related genes	Evidence at protein level	Evidence at protein level	Evidence at protein level	Evidence at protein level	Tissue enhanced	Detected in all		pancreas: 439.6	Cell type enhanced	Detected in all		Extravillous trophoblasts: 544.8;Hepatocytes: 459.6;Proximal tubular cells: 581.3	Low cancer specificity	Detected in all			Low region specificity	Detected in all			Low immune cell specificity	Detected in all			Low lineage specificity	Detected in all			Low cancer specificity	Detected in all			Adipose subcutaneous - Adipocytes (Subcutaneous)	Low region specificity	Detected in all			Low region specificity	Detected in all
BNIP3L	BNIP3a, Nix	ENSG00000104765	BCL2 interacting protein 3 like	O60238	8	26383054-26505636	Cancer-related genes, Predicted membrane proteins, Transporters	Apoptosis, Host-virus interaction		Cancer-related genes	Evidence at protein level	Evidence at protein level	Evidence at protein level	Evidence at protein level	Low tissue specificity	Detected in all			Low cell type specificity	Detected in all			Low cancer specificity	Detected in all			Low region specificity	Detected in all			Low immune cell specificity	Detected in all			Low lineage specificity	Detected in all			Low cancer specificity	Detected in all			Adipose subcutaneous - Adipocytes (Subcutaneous), Breast - Adipocytes (Breast)	Low region specificity	Detected in all			Low region specificity	Detected in all
BOK	BCL2L9, BOKL, MGC4631	ENSG00000176720	BCL2 family apoptosis regulator BOK	Q9UMX3	2	241551424-241574131	Plasma proteins, Predicted membrane proteins, Transporters	Apoptosis			Evidence at protein level	Evidence at transcript level	Evidence at protein level	Evidence at protein level	Tissue enhanced	Detected in many		brain: 114.5;liver: 94.7	Cell type enhanced	Detected in many		Alveolar cells type 1: 63.8;Alveolar cells type 2: 41.1;Hepatocytes: 80.3;Oligodendrocytes: 43.7	Low cancer specificity	Detected in all			Low region specificity	Detected in all			Immune cell enhanced	Detected in some		gdT-cell: 2.3	Lineage enhanced	Detected in single		T-cells: 2.3	Low cancer specificity	Detected in many			Adipose subcutaneous - Adipocytes (Subcutaneous), Adipose visceral - Adipocytes (Visceral), Breast - Adipocytes (Breast), Colon - Smooth muscle cells, Liver - Hepatocytes, Testis - Sertoli cells	Low region specificity	Detected in all			Low region specificity	Detected in all
BPI	BPIFD1	ENSG00000101425	Bactericidal permeability increasing protein	P17213	20	38304150-38337505	Predicted intracellular proteins, Predicted secreted proteins, Transporters	Immunity, Innate immunity	Antibiotic, Antimicrobial		Evidence at protein level	Evidence at protein level	Evidence at protein level	Evidence at protein level	Tissue enriched	Detected in some	89	bone marrow: 1486.2	Group enriched	Detected in some	54	Early spermatids: 180.0;Late spermatids: 236.2;Proximal tubular cells: 87.3	Not detected	Not detected			Not detected	Not detected			Group enriched	Detected in some	17	classical monocyte: 14.5;neutrophil: 7.1	Group enriched	Detected in many	17	granulocytes: 7.1;monocytes: 14.5	Cancer enriched	Detected in some	4	Leukemia: 20.4	Liver - Erythroid cells, Lung - Neutrophil_1, Testis - Early spermatids, Testis - Late spermatids	Not detected	Not detected			Low region specificity	Detected in single
BPIFB2	BPIL1, C20orf184, dJ726C3.2, LPLUNC2	ENSG00000078898	BPI fold containing family B member 2	Q8N4F0	20	33007704-33023703	Plasma proteins, Predicted secreted proteins, Transporters				Evidence at protein level	Evidence at protein level	Evidence at protein level	Evidence at protein level	Tissue enriched	Detected in some	23	salivary gland: 2226.3	Cell type enhanced	Detected in some		Breast glandular cells: 6.3;Breast myoepithelial cells: 14.1;Club cells: 9.2;Early spermatids: 5.6;Late spermatids: 9.4;Prostatic glandular cells: 4.5;Serous glandular cells: 14.1	Cancer enhanced	Detected in many		head and neck cancer: 20.9	Not detected	Not detected			Not detected in immune cells	Not detected			Not detected	Not detected			Group enriched	Detected in some	9	breast cancer: 13.5;liver cancer: 14.6		Not detected	Not detected			Not detected	Not detected
BRAF	BRAF-1, BRAF1	ENSG00000157764	B-Raf proto-oncogene, serine/threonine kinase	P15056	7	140719327-140924929	Cancer-related genes, Disease related genes, Enzymes, FDA approved drug targets, Human disease related genes, Predicted intracellular proteins, Transporters		Allosteric enzyme, Kinase, Serine/threonine-protein kinase, Transferase	Cancer-related genes, Cardiomyopathy, Deafness, Disease variant, Ectodermal dysplasia, FDA approved drug targets, Intellectual disability, Proto-oncogene	Evidence at protein level	Evidence at protein level	Evidence at protein level	Evidence at protein level	Low tissue specificity	Detected in all			Cell type enhanced	Detected in all		Excitatory neurons: 243.7;Inhibitory neurons: 232.1;Oligodendrocyte precursor cells: 193.4;Oligodendrocytes: 188.6;Syncytiotrophoblasts: 187.7	Low cancer specificity	Detected in all			Low region specificity	Detected in all			Low immune cell specificity	Detected in many			Low lineage specificity	Detected in all			Low cancer specificity	Detected in all			Testis - Early spermatids, Testis - Spermatocytes	Low region specificity	Detected in all			Low region specificity	Detected in all
BRI3BP	BNAS1, HCCR-2, HCCRBP-3, KG19	ENSG00000184992	BRI3 binding protein	Q8WY22	12	124993645-125031231	Predicted membrane proteins, Transporters			Proto-oncogene	Evidence at protein level	Evidence at transcript level	Evidence at protein level	Evidence at protein level	Tissue enhanced	Detected in all		intestine: 20.2	Cell type enhanced	Detected in many		Late spermatids: 164.7	Low cancer specificity	Detected in all			Low region specificity	Detected in all			Immune cell enhanced	Detected in many		eosinophil: 13.1	Low lineage specificity	Detected in many			Low cancer specificity	Detected in all			Pancreas - Ductal cells, Skin - Sebaceous gland cells, Thyroid - Thyroid glandular cells	Low region specificity	Detected in all			Low region specificity	Detected in all
BRINP1	DBC1, DBCCR1, FAM5A	ENSG00000078725	BMP/retinoic acid inducible neural specific 1	O60477	9	119153458-119369435	Predicted intracellular proteins, Transporters	Cell cycle, Growth arrest			Evidence at protein level	Evidence at transcript level	Evidence at protein level	Evidence at protein level	Tissue enriched	Detected in many	7	brain: 38.8	Group enriched	Detected in some	6	Astrocytes: 169.7;Excitatory neurons: 276.1;Inhibitory neurons: 156.0;Oligodendrocyte precursor cells: 192.0	Low cancer specificity	Detected in many			Low region specificity	Detected in all			Not detected in immune cells	Not detected			Not detected	Not detected			Cancer enhanced	Detected in many		testis cancer: 5.5	Adipose subcutaneous - Smooth muscle cells, Colon - Colon enteroendocrine cells, Liver - Hepatic stellate cells	Low region specificity	Detected in all			Low region specificity	Detected in all
BRINP2	DBCCR1L2, FAM5B	ENSG00000198797	BMP/retinoic acid inducible neural specific 2	Q9C0B6	1	177170958-177282422	Predicted secreted proteins, Transporters	Cell cycle, Growth arrest			Evidence at protein level	Evidence at transcript level	Evidence at transcript level	Evidence at protein level	Group enriched	Detected in some	5	adrenal gland: 9.3;brain: 31.1	Group enriched	Detected in some	4	Astrocytes: 114.9;Excitatory neurons: 112.9;Inhibitory neurons: 142.1;Oligodendrocyte precursor cells: 90.6	Cancer enriched	Detected in some	5	glioma: 11.4	Low region specificity	Detected in all			Not detected in immune cells	Not detected			Not detected	Not detected			Not detected	Not detected			Adipose visceral - Mesothelial cells, Colon - Colon enteroendocrine cells, Testis - Early spermatids, Testis - Late spermatids	Low region specificity	Detected in all			Low region specificity	Detected in all
BSCL2	GNG3LG, seipin, SPG17	ENSG00000168000	BSCL2 lipid droplet biogenesis associated, seipin	Q96G97	11	62689289-62709845	Disease related genes, Human disease related genes, Metabolic proteins, Potential drug targets, Predicted intracellular proteins, Predicted membrane proteins, Transporters	Lipid degradation, Lipid metabolism		Congenital generalized lipodystrophy, Diabetes mellitus, Disease variant, Hereditary spastic paraplegia, Neurodegeneration, Neuropathy	Evidence at protein level	Evidence at transcript level	Evidence at protein level	Evidence at protein level	Tissue enhanced	Detected in all		brain: 281.3;pituitary gland: 230.2	Cell type enhanced	Detected in many		Basal squamous epithelial cells: 28.6;Gastric mucus-secreting cells: 20.0;Late spermatids: 39.0;Plasma cells: 56.7;Spermatocytes: 24.0;Squamous epithelial cells: 24.9	Low cancer specificity	Detected in all			Low region specificity	Detected in all			Low immune cell specificity	Detected in all			Low lineage specificity	Detected in all			Low cancer specificity	Detected in all			Testis - Early spermatids, Testis - Late spermatids, Thyroid - Thyroid glandular cells	Low region specificity	Detected in all			Low region specificity	Detected in all
BSG	CD147, EMMPRIN, EMPRIN, OK	ENSG00000172270	Basigin (Ok blood group)	P35613	19	571277-583494	Blood group antigen proteins, CD markers, Predicted intracellular proteins, Predicted membrane proteins, Transporters	Angiogenesis, Host-virus interaction	Blood group antigen, Host cell receptor for virus entry, Receptor		Evidence at protein level	Evidence at protein level	Evidence at protein level	Evidence at protein level	Low tissue specificity	Detected in all			Cell type enhanced	Detected in all		Cytotrophoblasts: 1413.1;Distal enterocytes: 1719.0;Syncytiotrophoblasts: 1570.2	Low cancer specificity	Detected in all			Low region specificity	Detected in all			Low immune cell specificity	Detected in all			Low lineage specificity	Detected in all			Low cancer specificity	Detected in all			Adipose subcutaneous - Adipocytes (Subcutaneous), Heart muscle - Cardiomyocytes, Thyroid - Thyroid glandular cells	Low region specificity	Detected in all			Low region specificity	Detected in all
BSND	BART, DFNB73	ENSG00000162399	Barttin CLCNK type accessory subunit beta	Q8WZ55	1	54998933-55017172	Disease related genes, Human disease related genes, Potential drug targets, Predicted membrane proteins, Transporters			Bartter syndrome, Deafness, Disease variant	Evidence at protein level	Evidence at protein level	Evidence at protein level	Evidence at protein level	Tissue enriched	Detected in some	6	kidney: 9.2	Group enriched	Detected in some	8	Collecting duct cells: 9.7;Distal tubular cells: 9.2;Ionocytes: 16.9;Salivary duct cells: 6.2	Cancer enriched	Detected in some	7	renal cancer: 3.5	Low region specificity	Detected in many			Not detected in immune cells	Not detected			Not detected	Not detected			Not detected	Not detected				Not detected	Not detected			Not detected	Not detected
BST2	BST-2, CD317, HM1.24, tetherin	ENSG00000130303	Bone marrow stromal cell antigen 2	Q10589	19	17402939-17405630	CD markers, Plasma proteins, Predicted membrane proteins, Transporters	Antiviral defense, B-cell activation, Host-virus interaction, Immunity, Innate immunity			Evidence at protein level	Evidence at protein level	Evidence at protein level	Evidence at protein level	Tissue enhanced	Detected in all		ovary: 672.3	Cell type enhanced	Detected in many		Adipocytes: 1191.1;Ovarian stromal cells: 1315.0	Low cancer specificity	Detected in all			Low region specificity	Detected in all			Low immune cell specificity	Detected in all			Low lineage specificity	Detected in all			Low cancer specificity	Detected in many			Adipose subcutaneous - Endothelial cells, Breast - Endothelial cells	Low region specificity	Detected in all			Low region specificity	Detected in all
BVES	HBVES, POP1, POPDC1	ENSG00000112276	Blood vessel epicardial substance	Q8NE79	6	105096822-105137157	Disease related genes, Human disease related genes, Potential drug targets, Predicted membrane proteins, Transporters	Cell adhesion	Developmental protein	Limb-girdle muscular dystrophy	Evidence at protein level	Evidence at protein level	Evidence at protein level	Evidence at protein level	Tissue enhanced	Detected in many		heart muscle: 26.8;skeletal muscle: 42.3;tongue: 28.1	Group enriched	Detected in many	4	Cardiomyocytes: 41.7;Early spermatids: 40.9;Late spermatids: 57.0;Oligodendrocytes: 16.6;Skeletal myocytes: 20.5;Spermatocytes: 22.8	Low cancer specificity	Detected in many			Low region specificity	Detected in all			Not detected in immune cells	Not detected			Not detected	Not detected			Cancer enhanced	Detected in many		Adrenocortical cancer: 16.5	Adipose subcutaneous - Smooth muscle cells, Liver - Hepatic stellate cells, Prostate - Smooth muscle cells, Testis - Early spermatids	Low region specificity	Detected in some			Low region specificity	Detected in all
C1QBP	gC1Q-R, gC1qR, HABP1, p32, SF2p32	ENSG00000108561	Complement C1q binding protein	Q07021	17	5432777-5448830	Cancer-related genes, Disease related genes, Human disease related genes, Plasma proteins, Potential drug targets, Predicted intracellular proteins, Predicted secreted proteins, Transporters	Adaptive immunity, Apoptosis, Complement pathway, Host-virus interaction, Immunity, Innate immunity, mRNA processing, mRNA splicing, Ribosome biogenesis, Transcription, Transcription regulation		Cancer-related genes, Disease variant, Primary mitochondrial disease	Evidence at protein level	Evidence at protein level	Evidence at protein level	Evidence at protein level	Low tissue specificity	Detected in all			Low cell type specificity	Detected in all			Low cancer specificity	Detected in all			Low region specificity	Detected in all			Low immune cell specificity	Detected in all			Low lineage specificity	Detected in all			Low cancer specificity	Detected in all				Low region specificity	Detected in all			Low region specificity	Detected in all
C1QL2	C1QTNF10, CTRP10	ENSG00000144119	Complement C1q like 2	Q7Z5L3	2	119156243-119158751	Predicted secreted proteins, Transporters				Evidence at protein level	Evidence at transcript level	Evidence at transcript level	Evidence at protein level	Tissue enriched	Detected in some	9	brain: 24.5	Group enriched	Detected in some	13	Horizontal cells: 122.7;Oligodendrocyte precursor cells: 34.9	Cancer enhanced	Detected in some		thyroid cancer: 1.0	Low region specificity	Detected in many			Not detected in immune cells	Not detected			Not detected	Not detected			Cancer enriched	Detected in single	4	Bone cancer: 1.5		Region enhanced	Detected in many		hippocampal formation: 22.7	Low region specificity	Detected in many
C1QTNF9	AQL1, C1QTNF9A, CTRP9, MGC48915	ENSG00000240654	C1q and TNF related 9	P0C862	13	24307166-24322535	Predicted secreted proteins, Transporters		Hormone		Evidence at protein level	Evidence at protein level	Evidence at protein level	Evidence at protein level	Tissue enhanced	Detected in some		skeletal muscle: 8.1	Group enriched	Detected in some	7	Adipocytes: 33.7;Endothelial cells: 12.1	Not detected	Not detected			Low region specificity	Detected in all			Not detected in immune cells	Not detected			Not detected	Not detected			Not detected	Not detected
C2CD2L	KIAA0285, TMEM24	ENSG00000172375	C2CD2 like	O14523	11	119102198-119118544	Predicted intracellular proteins, Predicted membrane proteins, Transporters	Lipid transport, Transport			Evidence at protein level	Evidence at protein level	Evidence at protein level	Evidence at protein level	Low tissue specificity	Detected in all			Cell type enhanced	Detected in many		Proximal enterocytes: 28.9	Low cancer specificity	Detected in all			Low region specificity	Detected in all			Low immune cell specificity	Detected in some			Low lineage specificity	Detected in many			Low cancer specificity	Detected in all			Skin - Keratinocyte (other)	Low region specificity	Detected in all			Low region specificity	Detected in all
C4orf3	ALN, HCVFTP1	ENSG00000164096	Chromosome 4 open reading frame 3	Q8WVX3	4	119296419-119304445	Predicted membrane proteins, Transporters				Evidence at protein level	Evidence at transcript level	Evidence at protein level	Evidence at protein level	Low tissue specificity	Detected in all			Cell type enhanced	Detected in all		Proximal tubular cells: 985.8	Low cancer specificity	Detected in all			Low region specificity	Detected in all			Low immune cell specificity	Detected in all			Low lineage specificity	Detected in all			Low cancer specificity	Detected in all			Skeletal muscle - Fibroblasts	Low region specificity	Detected in all			Low region specificity	Detected in all
C5AR1	C5A, C5AR, C5R1, CD88	ENSG00000197405	Complement C5a receptor 1	P21730	19	47290023-47322066	CD markers, FDA approved drug targets, G-protein coupled receptors, Predicted intracellular proteins, Predicted membrane proteins, Transporters	Chemotaxis	G-protein coupled receptor, Receptor, Transducer	FDA approved drug targets	Evidence at protein level	Evidence at protein level	Evidence at protein level	Evidence at protein level	Tissue enhanced	Detected in all		bone marrow: 124.0;lymphoid tissue: 82.5	Cell type enriched	Detected in many	7	monocytes: 3492.2	Low cancer specificity	Detected in all			Low region specificity	Detected in all			Immune cell enhanced	Detected in many		neutrophil: 393.7	Group enriched	Detected in many	42	granulocytes: 393.7;monocytes: 116.2	Low cancer specificity	Detected in many			Adipose subcutaneous - Macrophages, Breast - Macrophages, Colon - Neutrophils, Heart muscle - Macrophages, Kidney - Macrophages	Low region specificity	Detected in some			Low region specificity	Detected in all
C6		ENSG00000039537	Complement C6	P13671	5	41142116-41261438	Cancer-related genes, Disease related genes, Human disease related genes, Plasma proteins, Potential drug targets, Predicted secreted proteins, Transporters	Complement pathway, Cytolysis, Immunity, Innate immunity		Cancer-related genes	Evidence at protein level	Evidence at protein level	Evidence at protein level	Evidence at protein level	Tissue enriched	Detected in many	11	liver: 610.3	Cell type enhanced	Detected in some		Cholangiocytes: 125.9;Ciliated cells: 63.9;Hepatocytes: 323.6;Late spermatids: 53.2;Leydig cells: 118.1	Group enriched	Detected in many	7	liver cancer: 49.0;pancreatic cancer: 12.5	Low region specificity	Detected in many			Not detected in immune cells	Not detected			Not detected	Not detected			Cancer enhanced	Detected in single		Bone cancer: 1.1	Breast - Adipocytes (Breast), Liver - Hepatocytes, Lung - Respiratory ciliated cells	Not detected	Not detected			Low region specificity	Detected in single
C8A		ENSG00000157131	Complement C8 alpha chain	P07357	1	56854768-56918223	Disease related genes, Human disease related genes, Plasma proteins, Potential drug targets, Predicted secreted proteins, Transporters	Complement alternate pathway, Complement pathway, Cytolysis, Immunity, Innate immunity			Evidence at protein level	Evidence at transcript level	Evidence at protein level	Evidence at protein level	Tissue enriched	Detected in some	279	liver: 481.7	Cell type enriched	Detected in some	14	Hepatocytes: 257.7	Cancer enriched	Detected in single	279	liver cancer: 85.3	Not detected	Not detected			Not detected in immune cells	Not detected			Not detected	Not detected			Not detected	Not detected			Liver - Hepatocytes	Not detected	Not detected			Not detected	Not detected
C9orf85	MGC61599	ENSG00000155621	Chromosome 9 open reading frame 85	Q96MD7	9	71911510-71986054	Predicted intracellular proteins, Transporters				Evidence at protein level	Evidence at protein level	Evidence at protein level	Evidence at protein level	Low tissue specificity	Detected in all			Cell type enhanced	Detected in all		Oligodendrocytes: 104.4	Low cancer specificity	Detected in all			Low region specificity	Detected in all			Low immune cell specificity	Detected in all			Low lineage specificity	Detected in all			Low cancer specificity	Detected in all				Low region specificity	Detected in all			Low region specificity	Detected in all
CA9	CAIX, MN	ENSG00000107159	Carbonic anhydrase 9	Q16790	9	35673928-35681159	Enzymes, FDA approved drug targets, Metabolic proteins, Predicted membrane proteins, Transporters		Lyase	FDA approved drug targets	Evidence at protein level	Evidence at protein level	Evidence at protein level	Evidence at protein level	Tissue enriched	Detected in some	12	stomach 1: 281.3	Cell type enhanced	Detected in some		Basal respiratory cells: 255.4;Early spermatids: 188.9;Gastric mucus-secreting cells: 251.7;Late spermatids: 58.5;Mesothelial cells: 59.5	Cancer enhanced	Detected in many		renal cancer: 85.9	Region enriched	Detected in some	9	cerebellum: 11.9	Not detected in immune cells	Not detected			Not detected	Not detected			Cancer enhanced	Detected in many		Kidney cancer: 114.9	Adipose visceral - Mesothelial cells, Liver - Cholangiocyte, Testis - Late spermatids	Region enhanced	Detected in many		cerebellum: 12.3	Low region specificity	Detected in all
CABP1		ENSG00000157782	Calcium binding protein 1	Q9NZU7	12	120640626-120667324	Predicted intracellular proteins, Transporters	Sensory transduction, Vision			Evidence at protein level	Evidence at transcript level	Evidence at protein level	Evidence at protein level	Tissue enriched	Detected in many	17	brain: 420.1	Group enriched	Detected in some	4	Bipolar cells: 108.3;Excitatory neurons: 287.3;Horizontal cells: 151.7	Cancer enhanced	Detected in some		renal cancer: 2.2	Region enhanced	Detected in all		cerebral cortex: 514.9	Not detected in immune cells	Not detected			Not detected	Not detected			Cancer enriched	Detected in some	25	Rhabdoid: 61.9		Low region specificity	Detected in all			Region enhanced	Detected in all
CACFD1	C9orf7, D9S2135, flower	ENSG00000160325	Calcium channel flower domain containing 1	Q9UGQ2	9	133459965-133470848	Predicted membrane proteins, Transporters				Evidence at protein level	Evidence at transcript level	Evidence at protein level	Evidence at protein level	Tissue enhanced	Detected in all		liver: 57.2	Cell type enhanced	Detected in all		Distal enterocytes: 70.8;Gastric mucus-secreting cells: 57.2;Intestinal goblet cells: 50.1	Low cancer specificity	Detected in all			Low region specificity	Detected in all			Immune cell enhanced	Detected in some		basophil: 3.8	Group enriched	Detected in many	4	B-cells: 2.0;granulocytes: 3.8	Low cancer specificity	Detected in all				Low region specificity	Detected in all			Low region specificity	Detected in all
CACHD1	KIAA1573, VWCD1	ENSG00000158966	Cache domain containing 1	Q5VU97	1	64470129-64693058	Predicted membrane proteins, Transporters	Calcium transport, Ion transport, Transport			Evidence at protein level	Evidence at transcript level	Evidence at transcript level	Evidence at protein level	Low tissue specificity	Detected in many			Cell type enriched	Detected in many	4	Astrocytes: 269.1	Low cancer specificity	Detected in all			Low region specificity	Detected in all			Not detected in immune cells	Not detected			Not detected	Not detected			Cancer enhanced	Detected in many		testis cancer: 32.6		Low region specificity	Detected in all			Low region specificity	Detected in all
CACNA1A	APCA, CACNL1A4, Cav2.1, EA2, FHM, HPCA, MHP, MHP1, SCA6	ENSG00000141837	Calcium voltage-gated channel subunit alpha1 A	O00555	19	13206442-13633025	Disease related genes, FDA approved drug targets, Human disease related genes, Plasma proteins, Predicted intracellular proteins, Predicted membrane proteins, Transporters, Voltage-gated ion channels	Calcium transport, Ion transport, Transport	Calcium channel, Ion channel, Voltage-gated channel	Disease variant, Epilepsy, FDA approved drug targets, Neurodegeneration, Spinocerebellar ataxia	Evidence at protein level	Evidence at protein level	Evidence at protein level	Evidence at protein level	Tissue enriched	Detected in some	35	brain: 240.4	Group enriched	Detected in many	7	Bipolar cells: 145.9;Enteroendocrine cells: 228.5;Excitatory neurons: 307.8;Horizontal cells: 429.9;Inhibitory neurons: 356.4;Oligodendrocyte precursor cells: 255.2	Low cancer specificity	Detected in some			Region enhanced	Detected in all		cerebellum: 218.2	Not detected in immune cells	Not detected			Not detected	Not detected			Cancer enhanced	Detected in some		Brain cancer: 5.2;lung cancer: 8.4;Rhabdoid: 8.2	Pancreas - Alpha cells, Pancreas - Beta cells, Skeletal muscle - Smooth muscle cells, Stomach - Gastric enteroendocrine cells, Thyroid - Smooth muscle cells	Low region specificity	Detected in all			Low region specificity	Detected in all
CACNA1C	CACH2, CACN2, CACNL1A1, Cav1.2, CCHL1A1, LQT8, TS	ENSG00000151067	Calcium voltage-gated channel subunit alpha1 C	Q13936	12	1970772-2697950	Disease related genes, FDA approved drug targets, Human disease related genes, Predicted membrane proteins, Transporters, Voltage-gated ion channels	Calcium transport, Host-virus interaction, Ion transport, Transport	Calcium channel, Calmodulin-binding, Ion channel, Voltage-gated channel	Autism, Autism spectrum disorder, Brugada syndrome, Disease variant, Epilepsy, FDA approved drug targets, Intellectual disability, Long QT syndrome	Evidence at protein level	Evidence at protein level	Evidence at protein level	Evidence at protein level	Tissue enhanced	Detected in many		endometrium 1: 19.5;heart muscle: 20.2;intestine: 28.4	Group enriched	Detected in many	4	Excitatory neurons: 586.4;Inhibitory neurons: 456.6;Oligodendrocyte precursor cells: 182.5	Low cancer specificity	Detected in many			Low region specificity	Detected in all			Not detected in immune cells	Not detected			Not detected	Not detected			Cancer enhanced	Detected in some		Brain cancer: 3.9	Prostate - Smooth muscle cells, Testis - Early spermatids, Testis - Late spermatids, Thyroid - Smooth muscle cells	Low region specificity	Detected in all			Low region specificity	Detected in all
CACNA1D	CACH3, CACN4, CACNL1A2, Cav1.3, CCHL1A2	ENSG00000157388	Calcium voltage-gated channel subunit alpha1 D	Q01668	3	53328963-53813733	Cancer-related genes, Disease related genes, FDA approved drug targets, Human disease related genes, Plasma proteins, Predicted intracellular proteins, Predicted membrane proteins, Transporters, Voltage-gated ion channels	Calcium transport, Ion transport, Transport	Calcium channel, Ion channel, Voltage-gated channel	Cancer-related genes, Deafness, Disease variant, Epilepsy, FDA approved drug targets	Evidence at protein level	Evidence at transcript level	Evidence at protein level	Evidence at protein level	Low tissue specificity	Detected in many			Group enriched	Detected in many	5	Excitatory neurons: 242.8;Horizontal cells: 112.0;Inhibitory neurons: 339.0;Microglial cells: 120.8;Oligodendrocyte precursor cells: 185.4	Cancer enhanced	Detected in many		prostate cancer: 5.9	Low region specificity	Detected in all			Immune cell enriched	Detected in single	9	basophil: 3.7	Lineage enriched	Detected in single	20	granulocytes: 3.7	Low cancer specificity	Detected in many			Breast - Breast glandular cells, Skeletal muscle - Fibroblasts, Testis - Peritubular cells	Low region specificity	Detected in all			Low region specificity	Detected in all
CACNA1F	AIED, Cav1.4, CORDX3, CSNB2, CSNB2A, CSNBX2, JM8, JMC8, OA2	ENSG00000102001	Calcium voltage-gated channel subunit alpha1 F	O60840	X	49205063-49233371	Disease related genes, FDA approved drug targets, Human disease related genes, Plasma proteins, Predicted intracellular proteins, Predicted membrane proteins, Transporters, Voltage-gated ion channels	Calcium transport, Ion transport, Sensory transduction, Transport, Vision	Calcium channel, Ion channel, Voltage-gated channel	Cone-rod dystrophy, Congenital stationary night blindness, Disease variant, FDA approved drug targets	Evidence at protein level	Evidence at protein level	Evidence at protein level	Evidence at protein level	Tissue enriched	Detected in some	63	retina: 121.4	Group enriched	Detected in some	7	Bipolar cells: 66.4;Cone photoreceptor cells: 73.1;Rod photoreceptor cells: 91.7	Not detected	Not detected			Low region specificity	Detected in all			Immune cell enhanced	Detected in single		plasmacytoid DC: 1.3	Low lineage specificity	Detected in single			Low cancer specificity	Detected in single				Not detected	Not detected			Not detected	Not detected
CACNA1H	Cav3.2	ENSG00000196557	Calcium voltage-gated channel subunit alpha1 H	O95180	16	1153106-1221771	Disease related genes, FDA approved drug targets, Human disease related genes, Predicted membrane proteins, Transporters, Voltage-gated ion channels	Calcium transport, Ion transport, Transport	Calcium channel, Ion channel, Voltage-gated channel	Disease variant, Epilepsy, FDA approved drug targets	Evidence at protein level	Evidence at transcript level	Evidence at protein level	Evidence at protein level	Tissue enhanced	Detected in many		intestine: 104.0	Cell type enhanced	Detected in many		Bipolar cells: 19.0;Enteroendocrine cells: 13.1;Horizontal cells: 12.0;Late spermatids: 14.5;Ovarian stromal cells: 17.9;Peritubular cells: 22.7;Smooth muscle cells: 28.7	Low cancer specificity	Detected in all			Low region specificity	Detected in all			Not detected in immune cells	Not detected			Not detected	Not detected			Low cancer specificity	Detected in many			Adipose subcutaneous - Smooth muscle cells, Adipose visceral - Smooth muscle cells, Prostate - Smooth muscle cells	Low region specificity	Detected in many			Low region specificity	Detected in many
CACNA1I	Cav3.3	ENSG00000100346	Calcium voltage-gated channel subunit alpha1 I	Q9P0X4	22	39570753-39689735	FDA approved drug targets, Plasma proteins, Predicted membrane proteins, Transporters, Voltage-gated ion channels	Calcium transport, Ion transport, Transport	Calcium channel, Ion channel, Voltage-gated channel	Disease variant, FDA approved drug targets, Intellectual disability	Evidence at protein level	Evidence at transcript level	Evidence at protein level	Evidence at protein level	Tissue enhanced	Detected in some		brain: 9.9;thyroid gland: 5.1	Group enriched	Detected in some	5	Bipolar cells: 13.5;Excitatory neurons: 16.3;Horizontal cells: 30.2;Inhibitory neurons: 11.7	Cancer enriched	Detected in single	5	thyroid cancer: 2.1	Low region specificity	Detected in many			Not detected in immune cells	Not detected			Not detected	Not detected			Cancer enhanced	Detected in some		Bone cancer: 2.8;Rhabdoid: 1.3	Testis - Late spermatids	Low region specificity	Detected in all			Low region specificity	Detected in all
CACNA1S	CACNL1A3, Cav1.1, HOKPP, hypoPP, MHS5	ENSG00000081248	Calcium voltage-gated channel subunit alpha1 S	Q13698	1	201039512-201112451	Disease related genes, FDA approved drug targets, Human disease related genes, Predicted membrane proteins, Transporters, Voltage-gated ion channels	Calcium transport, Ion transport, Transport	Calcium channel, Calmodulin-binding, Ion channel, Voltage-gated channel	Disease variant, FDA approved drug targets	Evidence at protein level	Evidence at protein level	Evidence at protein level	Evidence at protein level	Group enriched	Detected in some	85	skeletal muscle: 245.8;tongue: 185.7	Cell type enriched	Detected in some	15	Skeletal myocytes: 106.4	Cancer enhanced	Detected in single		head and neck cancer: 0.9	Low region specificity	Detected in some			Not detected in immune cells	Not detected			Not detected	Not detected			Cancer enhanced	Detected in single		breast cancer: 1.1	Adipose visceral - Smooth muscle cells, Skeletal muscle - Skeletal myocytes, Testis - Late spermatids	Region enhanced	Detected in single		olfactory bulb: 1.8	Region enriched	Detected in single
CACNA2D1	alpha2delta-1, CACNA2, CACNL2A, LINC01112, lncRNA-N3, MHS3	ENSG00000153956	Calcium voltage-gated channel auxiliary subunit alpha2delta 1	P54289	7	81946444-82443956	FDA approved drug targets, Plasma proteins, Predicted intracellular proteins, Predicted membrane proteins, Transporters	Calcium transport, Ion transport, Transport	Calcium channel, Ion channel, Voltage-gated channel	Disease variant, Epilepsy, FDA approved drug targets, Intellectual disability	Evidence at protein level	Evidence at protein level	Evidence at protein level	Evidence at protein level	Tissue enhanced	Detected in many		skeletal muscle: 74.7;tongue: 72.6	Cell type enhanced	Detected in many		Excitatory neurons: 524.8;Inhibitory neurons: 365.9;Oligodendrocyte precursor cells: 335.8;Oligodendrocytes: 616.9	Low cancer specificity	Detected in many			Low region specificity	Detected in all			Not detected in immune cells	Not detected			Not detected	Not detected			Cancer enhanced	Detected in many		Neuroblastoma: 30.6		Low region specificity	Detected in all			Low region specificity	Detected in all
CACNA2D2	alpha2delta-2, KIAA0558	ENSG00000007402	Calcium voltage-gated channel auxiliary subunit alpha2delta 2	Q9NY47	3	50362613-50504244	Disease related genes, FDA approved drug targets, Predicted intracellular proteins, Transporters	Calcium transport, Ion transport, Transport	Calcium channel, Ion channel, Voltage-gated channel	Disease variant, Epilepsy, FDA approved drug targets	Evidence at protein level	Evidence at protein level	Evidence at protein level	Evidence at protein level	Tissue enhanced	Detected in many		lung: 47.6	Group enriched	Detected in many	4	Alveolar cells type 1: 39.5;Alveolar cells type 2: 127.4;Horizontal cells: 60.4;Inhibitory neurons: 34.6;Oocytes: 53.7	Cancer enhanced	Detected in many		testis cancer: 20.4	Low region specificity	Detected in all			Low immune cell specificity	Detected in some			Low lineage specificity	Detected in single			Cancer enhanced	Detected in many		Neuroblastoma: 26.8;thyroid cancer: 13.2	Breast - Breast glandular cells, Colon - Colon enteroendocrine cells, Lung - Alveolar cells type 2, Pancreas - Alpha cells, Pancreas - Beta cells, Testis - Spermatogonia	Low region specificity	Detected in all			Low region specificity	Detected in all
CACNA2D3	alpha2delta-3, HSA272268	ENSG00000157445	Calcium voltage-gated channel auxiliary subunit alpha2delta 3	Q8IZS8	3	54122547-55074557	FDA approved drug targets, Predicted intracellular proteins, Predicted membrane proteins, Transporters	Calcium transport, Ion transport, Transport	Calcium channel, Ion channel, Voltage-gated channel	FDA approved drug targets	Evidence at protein level	Evidence at transcript level	Evidence at protein level	Evidence at protein level	Tissue enhanced	Detected in many		brain: 16.2;skeletal muscle: 9.5;tongue: 10.3	Cell type enhanced	Detected in many		Astrocytes: 152.7;Excitatory neurons: 800.8;Inhibitory neurons: 435.8;Oligodendrocyte precursor cells: 298.1	Low cancer specificity	Detected in many			Low region specificity	Detected in all			Not detected in immune cells	Not detected			Not detected	Not detected			Low cancer specificity	Detected in some			Adipose visceral - Mesothelial cells, Heart muscle - Cardiomyocytes, Prostate - Smooth muscle cells, Testis - Early spermatids, Testis - Late spermatids	Low region specificity	Detected in all			Low region specificity	Detected in all
CACNA2D4	alpha2delta-4	ENSG00000151062	Calcium voltage-gated channel auxiliary subunit alpha2delta 4	Q7Z3S7	12	1791963-1918666	Disease related genes, FDA approved drug targets, Human disease related genes, Predicted intracellular proteins, Predicted membrane proteins, Transporters	Calcium transport, Ion transport, Transport	Calcium channel, Ion channel, Voltage-gated channel	FDA approved drug targets	Evidence at protein level	Evidence at transcript level	Evidence at protein level	Evidence at protein level	Tissue enriched	Detected in single	40	retina: 19.5	Cell type enhanced	Detected in many		Bipolar cells: 57.1;Cone photoreceptor cells: 79.9;Hofbauer cells: 32.6;Late spermatids: 125.0;Rod photoreceptor cells: 97.5	Low cancer specificity	Detected in many			Not detected	Not detected			Low immune cell specificity	Detected in many			Group enriched	Detected in many	8	dendritic cells: 2.9;monocytes: 4.4;T-cells: 4.2	Group enriched	Detected in some	4	Leukemia: 7.5;lymphoma: 3.1;Sarcoma: 2.9		Low region specificity	Detected in many			Not detected	Not detected
CACNB2	CACNLB2, MYSB	ENSG00000165995	Calcium voltage-gated channel auxiliary subunit beta 2	Q08289	10	18140424-18543557	Disease related genes, FDA approved drug targets, Human disease related genes, Predicted intracellular proteins, Transporters	Calcium transport, Ion transport, Transport	Calcium channel, Ion channel, Voltage-gated channel	Brugada syndrome, Disease variant, FDA approved drug targets	Evidence at protein level	Evidence at protein level	Evidence at protein level	Evidence at protein level	Low tissue specificity	Detected in many			Group enriched	Detected in many	4	Astrocytes: 819.0;Excitatory neurons: 527.9;Inhibitory neurons: 341.5	Low cancer specificity	Detected in many			Low region specificity	Detected in all			Low immune cell specificity	Detected in single			Low lineage specificity	Detected in single			Low cancer specificity	Detected in some			Adipose subcutaneous - Smooth muscle cells, Breast - Fibroblasts, Heart muscle - Cardiomyocytes, Prostate - Smooth muscle cells	Low region specificity	Detected in all			Low region specificity	Detected in all
CACNB3	CACNLB3	ENSG00000167535	Calcium voltage-gated channel auxiliary subunit beta 3	P54284	12	48813794-48828941	FDA approved drug targets, Predicted intracellular proteins, Transporters	Calcium transport, Ion transport, Transport	Calcium channel, Ion channel, Voltage-gated channel	FDA approved drug targets	Evidence at protein level	Evidence at protein level	Evidence at protein level	Evidence at protein level	Tissue enhanced	Detected in all		brain: 75.1	Cell type enhanced	Detected in many		Ovarian stromal cells: 29.1	Low cancer specificity	Detected in many			Low region specificity	Detected in all			Immune cell enhanced	Detected in single		T-reg: 1.8	Lineage enriched	Detected in single	10	T-cells: 1.8	Low cancer specificity	Detected in all			Heart muscle - Fibroblasts, Thyroid - Fibroblasts	Low region specificity	Detected in all			Low region specificity	Detected in all
CACNB4	EJM4	ENSG00000182389	Calcium voltage-gated channel auxiliary subunit beta 4	O00305	2	151832771-152099167	Disease related genes, FDA approved drug targets, Human disease related genes, Plasma proteins, Predicted intracellular proteins, Predicted membrane proteins, Transporters	Calcium transport, Ion transport, Transport	Calcium channel, Ion channel, Voltage-gated channel	Disease variant, Epilepsy, FDA approved drug targets	Evidence at protein level	Evidence at transcript level	Evidence at protein level	Evidence at protein level	Group enriched	Detected in many	7	brain: 24.5;skin 1: 7.1	Cell type enhanced	Detected in many		Excitatory neurons: 478.6;Horizontal cells: 107.0;Inhibitory neurons: 452.4;Microglial cells: 130.6;Oligodendrocyte precursor cells: 145.7	Cancer enhanced	Detected in single		glioma: 0.9	Low region specificity	Detected in all			Immune cell enriched	Detected in single	5	neutrophil: 3.4	Lineage enriched	Detected in single	5	granulocytes: 3.4	Low cancer specificity	Detected in some			Adipose subcutaneous - Adipose progenitor cells, Lung - Alveolar cells type 2, Testis - Sertoli cells, Thyroid - Fibroblasts	Low region specificity	Detected in all			Low region specificity	Detected in all
CACNG1	CACNLG	ENSG00000108878	Calcium voltage-gated channel auxiliary subunit gamma 1	Q06432	17	67044554-67056797	FDA approved drug targets, Predicted membrane proteins, Transporters	Calcium transport, Ion transport, Transport	Calcium channel, Ion channel, Voltage-gated channel	FDA approved drug targets	Evidence at protein level	Evidence at transcript level	Evidence at protein level	Evidence at protein level	Group enriched	Detected in some	55	skeletal muscle: 316.1;tongue: 117.0	Cell type enriched	Detected in single	228	Skeletal myocytes: 139.5	Cancer enhanced	Detected in some		breast cancer: 1.6;head and neck cancer: 1.8	Low region specificity	Detected in some			Not detected in immune cells	Not detected			Not detected	Not detected			Not detected	Not detected			Breast - Breast glandular cells	Region enriched	Detected in single	6	basal ganglia: 3.4	Low region specificity	Detected in many
CACNG2	MGC138502, MGC138504, stargazin	ENSG00000166862	Calcium voltage-gated channel auxiliary subunit gamma 2	Q9Y698	22	36560857-36703752	Disease related genes, FDA approved drug targets, Human disease related genes, Predicted membrane proteins, Transporters	Calcium transport, Ion transport, Transport	Calcium channel, Ion channel, Voltage-gated channel	Disease variant, FDA approved drug targets, Intellectual disability	Evidence at protein level	Evidence at transcript level	Evidence at protein level	Evidence at protein level	Tissue enriched	Detected in some	4	brain: 11.3	Group enriched	Detected in some	7	Excitatory neurons: 84.6;Horizontal cells: 32.1;Inhibitory neurons: 114.8;Oligodendrocyte precursor cells: 41.0	Not detected	Not detected			Low region specificity	Detected in all			Not detected in immune cells	Not detected			Not detected	Not detected			Cancer enhanced	Detected in single		Neuroblastoma: 1.1		Low region specificity	Detected in all			Low region specificity	Detected in all
CACNG3		ENSG00000006116	Calcium voltage-gated channel auxiliary subunit gamma 3	O60359	16	24256335-24362412	FDA approved drug targets, Predicted membrane proteins, Transporters	Calcium transport, Ion transport, Transport	Calcium channel, Ion channel, Voltage-gated channel	FDA approved drug targets	Evidence at protein level	Evidence at protein level	Evidence at transcript level	Evidence at protein level	Group enriched	Detected in some	17	brain: 42.7;retina: 17.1	Group enriched	Detected in some	15	Excitatory neurons: 151.9;Horizontal cells: 57.9;Inhibitory neurons: 102.8	Cancer enriched	Detected in single	15	glioma: 0.7	Low region specificity	Detected in all			Not detected in immune cells	Not detected			Not detected	Not detected			Cancer enriched	Detected in single	36	Bone cancer: 3.6	Testis - Early spermatids, Testis - Late spermatids	Low region specificity	Detected in all			Low region specificity	Detected in all
CACNG4	MGC11138, MGC24983	ENSG00000075461	Calcium voltage-gated channel auxiliary subunit gamma 4	Q9UBN1	17	66964707-67033398	FDA approved drug targets, Predicted membrane proteins, Transporters	Calcium transport, Ion transport, Transport	Calcium channel, Ion channel, Voltage-gated channel	FDA approved drug targets	Evidence at protein level	Evidence at protein level	Evidence at protein level	Evidence at protein level	Tissue enriched	Detected in some	5	brain: 60.8	Group enriched	Detected in some	4	Alveolar cells type 1: 35.0;Oligodendrocyte precursor cells: 136.3	Group enriched	Detected in many	5	breast cancer: 30.3;glioma: 35.8;ovarian cancer: 14.8;prostate cancer: 10.3	Low region specificity	Detected in all			Not detected in immune cells	Not detected			Not detected	Not detected			Cancer enhanced	Detected in many		Neuroblastoma: 65.6	Adipose visceral - Mesothelial cells, Lung - Alveolar cells type 1, Pancreas - Alpha cells, Prostate - Prostate glandular cells	Low region specificity	Detected in all			Region enhanced	Detected in all
CACNG6		ENSG00000130433	Calcium voltage-gated channel auxiliary subunit gamma 6	Q9BXT2	19	53991637-54012666	FDA approved drug targets, Predicted membrane proteins, Transporters	Calcium transport, Ion transport, Transport	Calcium channel, Ion channel, Voltage-gated channel	FDA approved drug targets	Evidence at protein level	Evidence at transcript level	Evidence at protein level	Evidence at protein level	Group enriched	Detected in some	7	skeletal muscle: 87.5;tongue: 28.8	Group enriched	Detected in some	11	Ciliated cells: 14.5;Skeletal myocytes: 32.2	Cancer enhanced	Detected in many		endometrial cancer: 2.2	Low region specificity	Detected in many			Group enriched	Detected in some	107	basophil: 13.4;eosinophil: 8.0	Lineage enriched	Detected in single	134	granulocytes: 13.4	Cancer enhanced	Detected in many		Myeloma: 11.9;pancreatic cancer: 12.2	Lung - Respiratory ciliated cells	Low region specificity	Detected in many			Low region specificity	Detected in all
CACNG7		ENSG00000105605	Calcium voltage-gated channel auxiliary subunit gamma 7	P62955	19	53909278-53943950	FDA approved drug targets, Predicted membrane proteins, Transporters	Calcium transport, Ion transport, Transport	Calcium channel, Ion channel, Voltage-gated channel	FDA approved drug targets	Evidence at protein level	Evidence at transcript level	Evidence at protein level	Evidence at protein level	Tissue enriched	Detected in some	5	brain: 83.4	Cell type enhanced	Detected in some		Astrocytes: 11.8;Bipolar cells: 10.2;Excitatory neurons: 30.9;Horizontal cells: 43.4;Inhibitory neurons: 41.5;Oligodendrocyte precursor cells: 21.7;Oligodendrocytes: 15.2	Cancer enriched	Detected in some	16	glioma: 29.4	Low region specificity	Detected in all			Not detected in immune cells	Not detected			Not detected	Not detected			Group enriched	Detected in many	4	Bile duct cancer: 18.4;Neuroblastoma: 32.0;Rhabdoid: 31.4;thyroid cancer: 10.6	Colon - Colon enteroendocrine cells	Low region specificity	Detected in all			Low region specificity	Detected in all
CACNG8		ENSG00000142408	Calcium voltage-gated channel auxiliary subunit gamma 8	Q8WXS5	19	53962937-53990215	FDA approved drug targets, Predicted membrane proteins, Transporters	Calcium transport, Ion transport, Transport	Calcium channel, Ion channel, Voltage-gated channel	FDA approved drug targets	Evidence at protein level	Evidence at protein level	Evidence at transcript level	Evidence at protein level	Tissue enriched	Detected in single	41	brain: 36.0	Cell type enhanced	Detected in some		Excitatory neurons: 59.8;Horizontal cells: 40.3;Inhibitory neurons: 63.1;Oligodendrocyte precursor cells: 27.8;Skeletal myocytes: 13.7	Cancer enriched	Detected in single	5	glioma: 1.6	Low region specificity	Detected in all			Immune cell enriched	Detected in single	9	basophil: 5.4	Lineage enriched	Detected in single	29	granulocytes: 5.4	Cancer enhanced	Detected in many		Rhabdoid: 12.8		Low region specificity	Detected in all			Low region specificity	Detected in all
CALB2	CAL2	ENSG00000172137	Calbindin 2	P22676	16	71358713-71390436	Plasma proteins, Predicted intracellular proteins, Transporters				Evidence at protein level	Evidence at protein level	Evidence at transcript level	Evidence at protein level	Tissue enhanced	Detected in many		adipose tissue: 97.3;brain: 306.6	Group enriched	Detected in many	6	granulocytes: 214.1;Mesothelial cells: 480.9	Low cancer specificity	Detected in many			Low region specificity	Detected in all			Not detected in immune cells	Not detected			Not detected	Not detected			Cancer enhanced	Detected in many		Bile duct cancer: 31.5;pancreatic cancer: 36.3	Adipose subcutaneous - Adipocytes (Subcutaneous), Breast - Adipocytes (Breast), Lung - Mast cells, Stomach - Fibroblasts, Testis - Leydig cells	Low region specificity	Detected in all			Region enhanced	Detected in all
CALCA	CALC1, CGRP, CGRP-alpha	ENSG00000110680	Calcitonin related polypeptide alpha	P01258, P06881	11	14966622-14972354	Cancer-related genes, FDA approved drug targets, Plasma proteins, Predicted secreted proteins, Transporters		Hormone	Cancer-related genes, FDA approved drug targets	Evidence at protein level	Evidence at protein level	Evidence at protein level	Evidence at protein level	Tissue enhanced	Detected in some		parathyroid gland: 172.4;thyroid gland: 149.5	Cell type enriched	Detected in some	15	Ionocytes: 371.5	Cancer enriched	Detected in many	7	lung cancer: 64.7	Region enhanced	Detected in many		pons: 79.4	Not detected in immune cells	Not detected			Not detected	Not detected			Cancer enriched	Detected in many	13	thyroid cancer: 2800.5	Colon - Colon enteroendocrine cells, Thyroid - Parafollicular cells	Region enriched	Detected in all	5	pons and medulla: 58.0
CALCRL	CGRPR, CRLR	ENSG00000064989	Calcitonin receptor like receptor	Q16602	2	187341964-187448460	Disease related genes, FDA approved drug targets, G-protein coupled receptors, Human disease related genes, Plasma proteins, Predicted intracellular proteins, Predicted membrane proteins, Transporters		G-protein coupled receptor, Receptor, Transducer	Disease variant, FDA approved drug targets	Evidence at protein level	Evidence at protein level	Evidence at protein level	Evidence at protein level	Tissue enhanced	Detected in many		adipose tissue: 68.3;lung: 74.4	Cell type enhanced	Detected in many		Adipocytes: 131.7;Endometrial stromal cells: 98.4;Endothelial cells: 262.9;Lymphatic endothelial cells: 297.8;Oligodendrocyte precursor cells: 275.0	Low cancer specificity	Detected in all			Low region specificity	Detected in all			Group enriched	Detected in some	4	classical monocyte: 2.6;myeloid DC: 9.2;plasmacytoid DC: 2.6	Group enriched	Detected in many	6	dendritic cells: 9.2;monocytes: 2.6	Cancer enhanced	Detected in many		Rhabdoid: 12.7;Sarcoma: 23.1	Colon - Endothelial cells, Prostate - Endothelial cells	Low region specificity	Detected in all			Low region specificity	Detected in all
CALHM1	FAM26C	ENSG00000185933	Calcium homeostasis modulator 1	Q8IU99	10	103453240-103458900	Predicted membrane proteins, Transporters	Calcium transport, Ion transport, Sensory transduction, Taste, Transport	Calcium channel, Ion channel		Evidence at protein level	Evidence at protein level	Evidence at protein level	Evidence at protein level	Tissue enhanced	Detected in single		brain: 2.0	Cell type enhanced	Detected in single		Excitatory neurons: 1.6	Not detected	Not detected			Low region specificity	Detected in many			Not detected in immune cells	Not detected			Not detected	Not detected			Cancer enhanced	Detected in some		Myeloma: 3.4		Not detected	Not detected			Not detected	Not detected
CALHM2	FAM26B	ENSG00000138172	Calcium homeostasis modulator family member 2	Q9HA72	10	103446786-103452402	Predicted membrane proteins, Transporters	Ion transport, Transport	Ion channel		Evidence at protein level	Evidence at protein level	Evidence at protein level	Evidence at protein level	Low tissue specificity	Detected in many			Cell type enhanced	Detected in many		Extravillous trophoblasts: 85.9;Fibroblasts: 38.3;Hofbauer cells: 48.5;Leydig cells: 44.9;Ovarian stromal cells: 38.3	Low cancer specificity	Detected in all			Low region specificity	Detected in all			Low immune cell specificity	Detected in all			Low lineage specificity	Detected in all			Low cancer specificity	Detected in many			Adipose visceral - Adipose progenitor cells, Breast - Fibroblasts, Heart muscle - Fibroblasts, Lung - Fibroblast_2	Low region specificity	Detected in many			Low region specificity	Detected in all
CALHM3	bA225H22.7, FAM26A	ENSG00000183128	Calcium homeostasis modulator 3	Q86XJ0	10	103472804-103479240	Predicted membrane proteins, Transporters	Ion transport, Sensory transduction, Taste, Transport	Ion channel		Evidence at protein level	No human protein/transcript evidence	Evidence at protein level	Evidence at protein level	Not detected	Not detected			Cell type enhanced	Detected in some		Early spermatids: 1.6;Extravillous trophoblasts: 8.1;Late spermatids: 2.5	Cancer enhanced	Detected in some		pancreatic cancer: 2.5	Not detected	Not detected			Not detected in immune cells	Not detected			Not detected	Not detected			Cancer enhanced	Detected in some		pancreatic cancer: 5.3	Testis - Early spermatids, Testis - Late spermatids	Not detected	Not detected			Not detected	Not detected
CALHM4	C6orf78, FAM26D, FLJ32239	ENSG00000164451	Calcium homeostasis modulator family member 4	Q5JW98	6	116529013-116561127	Predicted intracellular proteins, Predicted membrane proteins, Transporters	Ion transport, Transport	Ion channel		Evidence at protein level	Evidence at transcript level	Evidence at protein level	Evidence at protein level	Tissue enriched	Detected in some	6	placenta: 22.5	Group enriched	Detected in some	47	Cytotrophoblasts: 26.9;Syncytiotrophoblasts: 86.3	Not detected	Not detected			Region enriched	Detected in single	4	choroid plexus: 2.3	Not detected in immune cells	Not detected			Not detected	Not detected			Cancer enhanced	Detected in single		testis cancer: 1.6	Kidney - Podocytes	Not detected	Not detected			Not detected	Not detected
CALHM5	C6orf188, dJ493F7.3, FAM26E, MGC45451	ENSG00000178033	Calcium homeostasis modulator family member 5	Q8N5C1	6	116511639-116524788	Predicted membrane proteins, Transporters	Ion transport, Transport	Ion channel		Evidence at protein level	Evidence at transcript level	Evidence at protein level	Evidence at protein level	Low tissue specificity	Detected in many			Cell type enhanced	Detected in some		Adipocytes: 8.3;Early spermatids: 3.8;Endothelial cells: 4.8;Fibroblasts: 6.0;Peritubular cells: 4.0;Schwann cells: 4.2;Sertoli cells: 5.4;Smooth muscle cells: 7.9	Low cancer specificity	Detected in many			Low region specificity	Detected in all			Not detected in immune cells	Not detected			Not detected	Not detected			Low cancer specificity	Detected in some				Low region specificity	Detected in many			Low region specificity	Detected in all
CALHM6	C6orf187, dJ93H18.5, FAM26F, INAM, OTTHUMP00000017061, OTTHUMP00000017062, RP1-93H18.5	ENSG00000188820	Calcium homeostasis modulator family member 6	Q5R3K3	6	116461370-116463771	Predicted intracellular proteins, Predicted membrane proteins, Transporters	Ion transport, Transport	Ion channel		Evidence at protein level	Evidence at transcript level	Evidence at protein level	Evidence at protein level	Tissue enhanced	Detected in all		lymphoid tissue: 133.3	Cell type enhanced	Detected in many		B-cells: 65.6;Hofbauer cells: 69.8;Kupffer cells: 174.9;Macrophages: 73.7;monocytes: 78.9	Low cancer specificity	Detected in all			Low region specificity	Detected in many			Immune cell enhanced	Detected in all		intermediate monocyte: 725.9;non-classical monocyte: 866.3	Low lineage specificity	Detected in all			Cancer enhanced	Detected in many		Leukemia: 16.4	Liver - Kupffer cells, Stomach - Macrophages	Not detected	Not detected			Low region specificity	Detected in single
CALR	cC1qR, CRT, FLJ26680, RO, SSA	ENSG00000179218	Calreticulin	P27797	19	12938578-12944489	Cancer-related genes, Disease related genes, Human disease related genes, Plasma proteins, Potential drug targets, Predicted intracellular proteins, Transporters		Chaperone	Cancer-related genes	Evidence at protein level	Evidence at protein level	Evidence at protein level	Evidence at protein level	Low tissue specificity	Detected in all			Cell type enhanced	Detected in all		Extravillous trophoblasts: 1893.7	Low cancer specificity	Detected in all			Low region specificity	Detected in all			Low immune cell specificity	Detected in all			Low lineage specificity	Detected in all			Low cancer specificity	Detected in all				Low region specificity	Detected in all			Low region specificity	Detected in all
CAMK2G	CAMKG	ENSG00000148660	Calcium/calmodulin dependent protein kinase II gamma	Q13555	10	73812501-73874591	Disease related genes, Enzymes, Human disease related genes, Plasma proteins, Potential drug targets, Predicted intracellular proteins, Predicted membrane proteins, Transporters	Differentiation, Neurogenesis	Calmodulin-binding, Developmental protein, Kinase, Serine/threonine-protein kinase, Transferase	Intellectual disability	Evidence at protein level	Evidence at protein level	Evidence at protein level	Evidence at protein level	Tissue enhanced	Detected in all		skeletal muscle: 147.2	Cell type enhanced	Detected in many		Astrocytes: 389.5;Cytotrophoblasts: 173.3	Low cancer specificity	Detected in all			Low region specificity	Detected in all			Immune cell enhanced	Detected in all		eosinophil: 128.4	Low lineage specificity	Detected in all			Low cancer specificity	Detected in all			Adipose subcutaneous - Smooth muscle cells, Prostate - Smooth muscle cells, Skeletal muscle - Skeletal myocytes, Thyroid - Fibroblasts	Low region specificity	Detected in all			Low region specificity	Detected in all
CAMLG	CAML, GET2	ENSG00000164615	Calcium modulating ligand	P49069	5	134738495-134752157	FDA approved drug targets, Predicted intracellular proteins, Predicted membrane proteins, Transporters	ER-Golgi transport, Host-virus interaction, Transport		FDA approved drug targets	Evidence at protein level	Evidence at transcript level	Evidence at protein level	Evidence at protein level	Low tissue specificity	Detected in all			Group enriched	Detected in all	5	Early spermatids: 716.7;Late spermatids: 1729.5	Low cancer specificity	Detected in all			Low region specificity	Detected in all			Low immune cell specificity	Detected in all			Low lineage specificity	Detected in all			Low cancer specificity	Detected in all			Testis - Early spermatids, Testis - Late spermatids	Low region specificity	Detected in all			Low region specificity	Detected in all
CAMP	CAP18, FALL-39, FALL39, LL37	ENSG00000164047	Cathelicidin antimicrobial peptide	P49913	3	48223347-48225491	Plasma proteins, Predicted secreted proteins, Transporters	Immunity, Innate immunity	Antibiotic, Antimicrobial		Evidence at protein level	Evidence at protein level	Evidence at protein level	Evidence at protein level	Tissue enriched	Detected in many	9	bone marrow: 2882.0	Cell type enriched	Detected in some	14	Serous glandular cells: 278.0	Cancer enriched	Detected in many	4	testis cancer: 10.1	Not detected	Not detected			Group enriched	Detected in many	6	eosinophil: 84.7;neutrophil: 337.5	Lineage enriched	Detected in many	12	granulocytes: 337.5	Cancer enhanced	Detected in some		breast cancer: 3.7;lymphoma: 11.9		Not detected	Not detected			Not detected	Not detected
CANX	CNX, IP90, P90	ENSG00000127022	Calnexin	P27824	5	179678628-179731641	Cancer-related genes, Plasma proteins, Predicted intracellular proteins, Predicted membrane proteins, Transporters	Host-virus interaction	Chaperone	Cancer-related genes	Evidence at protein level	Evidence at protein level	Evidence at protein level	Evidence at protein level	Low tissue specificity	Detected in all			Cell type enhanced	Detected in all		Late spermatids: 841.2	Low cancer specificity	Detected in all			Low region specificity	Detected in all			Low immune cell specificity	Detected in all			Low lineage specificity	Detected in all			Low cancer specificity	Detected in all			Testis - Spermatocytes, Testis - Spermatogonia, Thyroid - Thyroid glandular cells	Low region specificity	Detected in all			Low region specificity	Detected in all
CASC3	BTZ, MLN51	ENSG00000108349	CASC3 exon junction complex subunit	O15234	17	40140318-40172171	Cancer-related genes, Predicted intracellular proteins, Transporters	mRNA processing, mRNA splicing, mRNA transport, Nonsense-mediated mRNA decay, Stress response, Translation regulation, Transport	RNA-binding	Cancer-related genes	Evidence at protein level	Evidence at protein level	Evidence at protein level	Evidence at protein level	Low tissue specificity	Detected in all			Low cell type specificity	Detected in all			Low cancer specificity	Detected in all			Low region specificity	Detected in all			Low immune cell specificity	Detected in all			Low lineage specificity	Detected in all			Low cancer specificity	Detected in all			Testis - Spermatocytes	Low region specificity	Detected in all			Low region specificity	Detected in all
CASQ1	CASQ, PDIB1	ENSG00000143318	Calsequestrin 1	P31415	1	160190575-160201886	Disease related genes, Human disease related genes, Potential drug targets, Predicted intracellular proteins, Transporters		Muscle protein	Disease variant	Evidence at protein level	Evidence at protein level	Evidence at protein level	Evidence at protein level	Group enriched	Detected in many	63	skeletal muscle: 4285.4;tongue: 1819.0	Cell type enriched	Detected in some	8	Skeletal myocytes: 194.2	Cancer enhanced	Detected in many		glioma: 5.1	Low region specificity	Detected in all			Not detected in immune cells	Not detected			Not detected	Not detected			Cancer enhanced	Detected in some		Bladder cancer: 2.8;testis cancer: 3.1	Skeletal muscle - Skeletal myocytes, Testis - Late spermatids	Not detected	Not detected			Low region specificity	Detected in all
CASQ2	PDIB2	ENSG00000118729	Calsequestrin 2	O14958	1	115700021-115768714	Disease related genes, Human disease related genes, Potential drug targets, Predicted intracellular proteins, Transporters		Muscle protein	Disease variant	Evidence at protein level	Evidence at protein level	Evidence at protein level	Evidence at protein level	Tissue enriched	Detected in many	6	heart muscle: 1019.4	Cell type enriched	Detected in some	4	Cardiomyocytes: 966.3	Cancer enhanced	Detected in many		head and neck cancer: 5.1	Low region specificity	Detected in all			Not detected in immune cells	Not detected			Not detected	Not detected			Cancer enhanced	Detected in single		Sarcoma: 2.6	Adipose subcutaneous - Smooth muscle cells, Adipose visceral - Smooth muscle cells, Breast - Endothelial cells, Colon - Smooth muscle cells, Heart muscle - Cardiomyocytes, Lung - Smooth muscle cells, Prostate - Smooth muscle cells, Skin - Smooth muscle cells, Thyroid - Smooth muscle cells	Region enriched	Detected in all	6	cerebellum: 43.1	Low region specificity	Detected in many
CASR	FHH, GPRC2A, HHC, HHC1, NSHPT	ENSG00000036828	Calcium sensing receptor	P41180	3	122183668-122291629	Disease related genes, FDA approved drug targets, G-protein coupled receptors, Human disease related genes, Plasma proteins, Predicted membrane proteins, Transporters		G-protein coupled receptor, Receptor, Transducer	Disease variant, Epilepsy, FDA approved drug targets	Evidence at protein level	Evidence at protein level	Evidence at protein level	Evidence at protein level	Tissue enriched	Detected in some	29	parathyroid gland: 633.2	Cell type enhanced	Detected in some		Cholangiocytes: 47.7;Distal tubular cells: 6.1;Ductal cells: 5.3;Enteroendocrine cells: 11.8;Pancreatic endocrine cells: 17.0	Cancer enriched	Detected in some	7	pancreatic cancer: 5.5	Low region specificity	Detected in all			Not detected in immune cells	Not detected			Not detected	Not detected			Cancer enriched	Detected in single	10	thyroid cancer: 7.0	Kidney - Ascending Loop of Henle cells, Stomach - Gastric enteroendocrine cells, Thyroid - Parafollicular cells	Low region specificity	Detected in some			Low region specificity	Detected in all
CATSPER1	CATSPER	ENSG00000175294	Cation channel sperm associated 1	Q8NEC5	11	66016752-66026479	Disease related genes, Human disease related genes, Potential drug targets, Predicted membrane proteins, Transporters	Calcium transport, Differentiation, Ion transport, Spermatogenesis, Transport	Calcium channel, Developmental protein, Ion channel, Voltage-gated channel		Evidence at protein level	Evidence at transcript level	Evidence at protein level	Evidence at protein level	Tissue enriched	Detected in single	34	testis: 16.8	Cell type enhanced	Detected in some		Early spermatids: 59.6;granulocytes: 56.1;Hofbauer cells: 38.6;Kupffer cells: 13.4;Langerhans cells: 13.7;Macrophages: 13.5;NK-cells: 26.7	Low cancer specificity	Detected in some			Not detected	Not detected			Immune cell enhanced	Detected in some		basophil: 16.9	Low lineage specificity	Detected in many			Low cancer specificity	Detected in some			Adipose subcutaneous - Macrophages, Testis - Early spermatids, Testis - Late spermatids	Not detected	Not detected			Low region specificity	Detected in many
CATSPER2		ENSG00000166762	Cation channel sperm associated 2	Q96P56	15	43628503-43668118	Disease related genes, Human disease related genes, Plasma proteins, Potential drug targets, Predicted intracellular proteins, Predicted membrane proteins, Transporters, Voltage-gated ion channels	Calcium transport, Differentiation, Ion transport, Spermatogenesis, Transport	Calcium channel, Developmental protein, Ion channel, Voltage-gated channel		Evidence at protein level	Evidence at transcript level	Evidence at protein level	Evidence at protein level	Tissue enhanced	Detected in many		retina: 22.4;testis: 15.5	Cell type enhanced	Detected in many		Cone photoreceptor cells: 81.6;Early spermatids: 75.3;Horizontal cells: 40.9;Rod photoreceptor cells: 171.5;Spermatocytes: 65.1	Low cancer specificity	Detected in many			Low region specificity	Detected in all			Low immune cell specificity	Detected in single			Low lineage specificity	Detected in single			Low cancer specificity	Detected in all			Testis - Early spermatids	Low region specificity	Detected in many			Low region specificity	Detected in all
CATSPER3	CACRC	ENSG00000152705	Cation channel sperm associated 3	Q86XQ3	5	134967907-135011696	Predicted membrane proteins, Transporters	Calcium transport, Differentiation, Ion transport, Spermatogenesis, Transport	Calcium channel, Developmental protein, Ion channel, Voltage-gated channel		Evidence at protein level	Evidence at transcript level	Evidence at transcript level	Evidence at protein level	Tissue enriched	Detected in some	10	testis: 28.8	Cell type enriched	Detected in some	4	Early spermatids: 258.7	Low cancer specificity	Detected in some			Low region specificity	Detected in many			Immune cell enhanced	Detected in some		naive B-cell: 1.7	Low lineage specificity	Detected in many			Low cancer specificity	Detected in single			Testis - Early spermatids, Testis - Late spermatids	Not detected	Not detected			Low region specificity	Detected in many
CATSPER4		ENSG00000188782	Cation channel sperm associated 4	Q7RTX7	1	26190561-26202968	Predicted membrane proteins, Transporters, Voltage-gated ion channels	Calcium transport, Differentiation, Ion transport, Spermatogenesis, Transport	Calcium channel, Developmental protein, Ion channel, Voltage-gated channel		Evidence at protein level	Evidence at protein level	Evidence at protein level	Evidence at protein level	Tissue enriched	Detected in single	53	testis: 10.9	Cell type enriched	Detected in some	8	Early spermatids: 90.1	Not detected	Not detected			Not detected	Not detected			Not detected in immune cells	Not detected			Not detected	Not detected			Not detected	Not detected			Testis - Early spermatids, Testis - Late spermatids	Not detected	Not detected			Not detected	Not detected
CATSPERB	C14orf161, FLJ14298	ENSG00000133962	Cation channel sperm associated auxiliary subunit beta	Q9H7T0	14	91580696-91780707	Predicted intracellular proteins, Predicted membrane proteins, Transporters	Differentiation, Spermatogenesis	Developmental protein		Evidence at protein level	Evidence at transcript level	Evidence at transcript level	Evidence at protein level	Tissue enriched	Detected in some	4	pancreas: 10.4	Cell type enhanced	Detected in some		Early spermatids: 31.8;Exocrine glandular cells: 22.5;Gastric mucus-secreting cells: 7.1;Mucus glandular cells: 6.4	Low cancer specificity	Detected in some			Low region specificity	Detected in all			Not detected in immune cells	Not detected			Not detected	Not detected			Low cancer specificity	Detected in some			Testis - Early spermatids	Not detected	Not detected			Not detected	Not detected
CATSPERD	MGC39581, TMEM146	ENSG00000174898	Cation channel sperm associated auxiliary subunit delta	Q86XM0	19	5720637-5778734	Predicted membrane proteins, Transporters	Differentiation, Spermatogenesis	Developmental protein		Evidence at protein level	Evidence at protein level	Evidence at protein level	Evidence at protein level	Tissue enriched	Detected in single	85	testis: 8.4	Cell type enhanced	Detected in some		Ciliated cells: 112.6;Early spermatids: 80.5;Late spermatids: 177.7;Oocytes: 33.1	Cancer enhanced	Detected in single		endometrial cancer: 0.6	Not detected	Not detected			Not detected in immune cells	Not detected			Not detected	Not detected			Not detected	Not detected			Lung - Respiratory ciliated cells, Testis - Early spermatids, Testis - Late spermatids	Low region specificity	Detected in single			Not detected	Not detected
CATSPERE	C1orf101, MGC33370	ENSG00000179397	Catsper channel auxiliary subunit epsilon	Q5SY80	1	244454377-244641177	Predicted membrane proteins, Transporters				Evidence at protein level	Evidence at transcript level	Evidence at transcript level	Evidence at protein level	Tissue enriched	Detected in some	8	testis: 20.9	Cell type enhanced	Detected in some		Astrocytes: 21.7;Early spermatids: 44.2;Excitatory neurons: 18.0;Inhibitory neurons: 16.7;Oligodendrocyte precursor cells: 19.3;Oligodendrocytes: 39.6;Spermatocytes: 30.9	Not detected	Not detected			Low region specificity	Detected in all			Not detected in immune cells	Not detected			Not detected	Not detected			Not detected	Not detected			Testis - Early spermatids	Not detected	Not detected			Low region specificity	Detected in some
CATSPERG	C19orf15, DKFZp434A1022, FLJ46353	ENSG00000099338	Cation channel sperm associated auxiliary subunit gamma	Q6ZRH7	19	38335775-38370943	Predicted intracellular proteins, Predicted membrane proteins, Predicted secreted proteins, Transporters	Differentiation, Spermatogenesis	Developmental protein		Evidence at protein level	Evidence at transcript level	Evidence at transcript level	Evidence at protein level	Tissue enriched	Detected in some	12	testis: 30.5	Cell type enhanced	Detected in many		Early spermatids: 25.1;Gastric mucus-secreting cells: 22.4;Late spermatids: 47.2;Proximal enterocytes: 18.4;Spermatocytes: 25.3	Low cancer specificity	Detected in many			Low region specificity	Detected in many			Immune cell enhanced	Detected in single		neutrophil: 1.5	Low lineage specificity	Detected in single			Not detected	Not detected			Testis - Early spermatids, Testis - Late spermatids	Not detected	Not detected			Low region specificity	Detected in all
CATSPERZ	C11orf20, DKFZP566E164, TEX40	ENSG00000219435	Catsper channel auxiliary subunit zeta	Q9NTU4	11	64300358-64304770	Predicted intracellular proteins, Transporters	Differentiation, Spermatogenesis			Evidence at protein level	Evidence at transcript level	Evidence at transcript level	Evidence at protein level	Tissue enriched	Detected in some	168	testis: 570.0	Group enriched	Detected in some	6	Early spermatids: 324.7;Late spermatids: 709.3	Not detected	Not detected			Low region specificity	Detected in all			Not detected in immune cells	Not detected			Not detected	Not detected			Low cancer specificity	Detected in many			Testis - Early spermatids, Testis - Late spermatids	Low region specificity	Detected in many			Low region specificity	Detected in many
CAV1	CAV	ENSG00000105974	Caveolin 1	Q03135	7	116524994-116561179	Cancer-related genes, Disease related genes, Human disease related genes, Potential drug targets, Predicted intracellular proteins, Predicted membrane proteins, Transporters	Host-virus interaction		Cancer-related genes, Congenital generalized lipodystrophy, Diabetes mellitus, Disease variant	Evidence at protein level	Evidence at protein level	Evidence at protein level	Evidence at protein level	Low tissue specificity	Detected in many			Cell type enhanced	Detected in many		Adipocytes: 2033.4;Alveolar cells type 1: 1340.0;Basal keratinocytes: 830.7;Endothelial cells: 1042.5;Lymphatic endothelial cells: 1303.0;Smooth muscle cells: 797.2	Low cancer specificity	Detected in all			Low region specificity	Detected in all			Group enriched	Detected in some	10	basophil: 14.6;memory B-cell: 5.1	Group enriched	Detected in many	57	B-cells: 5.1;granulocytes: 14.6	Low cancer specificity	Detected in all			Colon - Smooth muscle cells, Kidney - Fibroblasts, Liver - Hepatic stellate cells, Lung - Alveolar cells type 1, Prostate - Smooth muscle cells	Low region specificity	Detected in all			Region enhanced	Detected in all
CAV3	LGMD1C, LQT9, VIP-21, VIP21	ENSG00000182533	Caveolin 3	P56539	3	8733802-8841808	Disease related genes, Human disease related genes, Potential drug targets, Predicted membrane proteins, Transporters			Cardiomyopathy, Disease variant, Limb-girdle muscular dystrophy, Long QT syndrome	Evidence at protein level	Evidence at protein level	Evidence at protein level	Evidence at protein level	Group enriched	Detected in some	5	skeletal muscle: 176.3;tongue: 70.1	Group enriched	Detected in some	9	Cardiomyocytes: 15.7;Skeletal myocytes: 57.6	Cancer enhanced	Detected in single		head and neck cancer: 0.7	Not detected	Not detected			Not detected in immune cells	Not detected			Not detected	Not detected			Cancer enriched	Detected in single	81	Sarcoma: 13.9	Adipose visceral - Smooth muscle cells, Heart muscle - Cardiomyocytes, Skeletal muscle - Skeletal myocytes, Testis - Late spermatids, Thyroid - Smooth muscle cells	Not detected	Not detected			Not detected	Not detected
CCDC22	CXorf37, JM1	ENSG00000101997	Coiled-coil domain containing 22	O60826	X	49235470-49250520	Disease related genes, Human disease related genes, Potential drug targets, Predicted intracellular proteins, Transporters	Protein transport, Transport, Ubl conjugation pathway		Disease variant, Intellectual disability	Evidence at protein level	Evidence at protein level	Evidence at protein level	Evidence at protein level	Low tissue specificity	Detected in all			Low cell type specificity	Detected in many			Low cancer specificity	Detected in all			Low region specificity	Detected in all			Low immune cell specificity	Detected in all			Low lineage specificity	Detected in all			Low cancer specificity	Detected in all				Low region specificity	Detected in all			Low region specificity	Detected in all
CCDC47	GK001	ENSG00000108588	Coiled-coil domain containing 47	Q96A33	17	63745255-63776351	Disease related genes, Potential drug targets, Predicted intracellular proteins, Predicted membrane proteins, Transporters		Chaperone	Disease variant	Evidence at protein level	Evidence at protein level	Evidence at protein level	Evidence at protein level	Low tissue specificity	Detected in all			Low cell type specificity	Detected in all			Low cancer specificity	Detected in all			Low region specificity	Detected in all			Low immune cell specificity	Detected in all			Low lineage specificity	Detected in all			Low cancer specificity	Detected in all			Thyroid - Thyroid glandular cells	Low region specificity	Detected in all			Low region specificity	Detected in all
CCDC93	FLJ10996	ENSG00000125633	Coiled-coil domain containing 93	Q567U6	2	117915478-118014133	Predicted intracellular proteins, Transporters	Protein transport, Transport			Evidence at protein level	Evidence at protein level	Evidence at protein level	Evidence at protein level	Low tissue specificity	Detected in all			Low cell type specificity	Detected in many			Low cancer specificity	Detected in all			Low region specificity	Detected in all			Low immune cell specificity	Detected in many			Low lineage specificity	Detected in all			Low cancer specificity	Detected in all			Liver - Vascular Endothelial cells	Low region specificity	Detected in all			Low region specificity	Detected in all
CCN3	IGFBP9, NOV	ENSG00000136999	Cellular communication network factor 3	P48745	8	119416446-119424434	Plasma proteins, Predicted secreted proteins, Transporters		Growth factor		Evidence at protein level	Evidence at protein level	Evidence at protein level	Evidence at protein level	Tissue enriched	Detected in many	44	adrenal gland: 1072.3	Cell type enhanced	Detected in many		Fibroblasts: 45.1;Glandular and luminal cells: 68.4;granulocytes: 82.3;Melanocytes: 115.1;Smooth muscle cells: 72.1	Cancer enriched	Detected in all	4	melanoma: 62.7	Low region specificity	Detected in all			Group enriched	Detected in some	116	eosinophil: 64.9;neutrophil: 30.9	Lineage enriched	Detected in single	157	granulocytes: 64.9	Cancer enhanced	Detected in many		lung cancer: 42.6;skin cancer: 67.9	Adipose visceral - Smooth muscle cells, Kidney - Fibroblasts, Lung - Smooth muscle cells, Thyroid - Fibroblasts	Group enriched	Detected in all	6	amygdala: 129.2;basal ganglia: 51.5;cerebral cortex: 99.5;hippocampal formation: 152.5;white matter: 85.1	Region enriched	Detected in all
CCNB1	CCNB	ENSG00000134057	Cyclin B1	P14635	5	69167135-69178245	Cancer-related genes, Plasma proteins, Predicted intracellular proteins, Transporters	Cell cycle, Cell division, Mitosis	Cyclin	Cancer-related genes	Evidence at protein level	Evidence at protein level	Evidence at protein level	Evidence at protein level	Tissue enhanced	Detected in all		bone marrow: 52.2;lymphoid tissue: 74.2	Cell type enhanced	Detected in many		Cytotrophoblasts: 131.3;Early spermatids: 149.9;Extravillous trophoblasts: 819.0;Oocytes: 341.9	Low cancer specificity	Detected in all			Low region specificity	Detected in all			Low immune cell specificity	Detected in all			Low lineage specificity	Detected in all			Low cancer specificity	Detected in all			Lung - Mitotic cells (Lung), Skin - Mitotic cells (Skin), Stomach - Mitotic cells (Stomach), Testis - Spermatocytes	Group enriched	Detected in many	5	basal ganglia: 3.0;white matter: 8.3	Not detected	Not detected
CCNB2	HsT17299	ENSG00000157456	Cyclin B2	O95067	15	59105126-59125045	Cancer-related genes, Plasma proteins, Predicted intracellular proteins, Transporters	Cell cycle, Cell division, Mitosis	Cyclin	Cancer-related genes	Evidence at protein level	Evidence at protein level	Evidence at protein level	Evidence at protein level	Group enriched	Detected in many	4	bone marrow: 73.6;lymphoid tissue: 71.2;testis: 67.4	Cell type enhanced	Detected in many		Early spermatids: 324.0;Erythroid cells: 115.5;Extravillous trophoblasts: 138.3;Oocytes: 456.6;Spermatocytes: 243.4	Low cancer specificity	Detected in all			Low region specificity	Detected in all			Immune cell enriched	Detected in many	5	T-reg: 22.7	Lineage enriched	Detected in many	6	T-cells: 22.7	Low cancer specificity	Detected in all			Colon - Mitotic cells (Colon), Heart muscle - Mitotic cells (Heart), Lung - Mitotic cells (Lung), Skin - Mitotic cells (Skin), Stomach - Mitotic cells (Stomach), Testis - Early spermatids, Thyroid - Mitotic cells (Thyroid)	Low region specificity	Detected in some			Not detected	Not detected
CCND1	BCL1, D11S287E, PRAD1, U21B31	ENSG00000110092	Cyclin D1	P24385	11	69641156-69654474	Cancer-related genes, Disease related genes, FDA approved drug targets, Human disease related genes, Predicted intracellular proteins, Transporters	Cell cycle, Cell division, DNA damage, Transcription, Transcription regulation	Cyclin, Repressor	Cancer-related genes, FDA approved drug targets, Proto-oncogene	Evidence at protein level	Evidence at protein level	Evidence at protein level	Evidence at protein level	Low tissue specificity	Detected in all			Cell type enhanced	Detected in many		Alveolar cells type 1: 896.3;Basal respiratory cells: 481.5;Secretory cells: 448.0	Low cancer specificity	Detected in all			Low region specificity	Detected in all			Immune cell enhanced	Detected in single		myeloid DC: 1.1	Low lineage specificity	Detected in single			Low cancer specificity	Detected in all			Skeletal muscle - Fibroblasts, Skin - Keratinocyte (other), Stomach - Gastric mucous cells	Low region specificity	Detected in all			Low region specificity	Detected in all
CD14		ENSG00000170458	CD14 molecule	P08571	5	140631728-140633700	Cancer-related genes, CD markers, Human disease related genes, Plasma proteins, Predicted secreted proteins, Transporters	Immunity, Inflammatory response, Innate immunity		Cancer-related genes	Evidence at protein level	Evidence at protein level	Evidence at protein level	Evidence at protein level	Tissue enhanced	Detected in all		liver: 347.3	Cell type enriched	Detected in many	4	Hofbauer cells: 2936.8	Low cancer specificity	Detected in all			Low region specificity	Detected in all			Immune cell enhanced	Detected in all		classical monocyte: 3500.8	Group enriched	Detected in all	6	granulocytes: 935.1;monocytes: 3500.8	Cancer enhanced	Detected in many		breast cancer: 11.9;head and neck cancer: 9.9	Adipose subcutaneous - Macrophages, Adipose visceral - Macrophages, Colon - Macrophages, Heart muscle - Macrophages, Kidney - Macrophages, Liver - Hepatocytes, Pancreas - Macrophages, Prostate - Macrophages, Skeletal muscle - Macrophages, Stomach - Macrophages, Thyroid - Macrophages	Low region specificity	Detected in all			Low region specificity	Detected in all
CD151	PETA-3, RAPH, SFA-1, TSPAN24	ENSG00000177697	CD151 molecule (Raph blood group)	P48509	11	832887-839831	Blood group antigen proteins, CD markers, Disease related genes, Human disease related genes, Potential drug targets, Predicted membrane proteins, Transporters	Host-virus interaction	Blood group antigen	Deafness, Epidermolysis bullosa	Evidence at protein level	Evidence at protein level	Evidence at protein level	Evidence at protein level	Low tissue specificity	Detected in all			Low cell type specificity	Detected in many			Low cancer specificity	Detected in all			Low region specificity	Detected in all			Low immune cell specificity	Detected in all			Low lineage specificity	Detected in all			Low cancer specificity	Detected in all			Adipose subcutaneous - Adipocytes (Subcutaneous), Adipose visceral - Adipocytes (Visceral)	Low region specificity	Detected in all			Low region specificity	Detected in all
CD247	CD3-ZETA, CD3H, CD3Q, CD3Z, CD3ZETA, TCRZ	ENSG00000198821	CD247 molecule	P20963	1	167425027-167518640	CD markers, Disease related genes, FDA approved drug targets, Human disease related genes, Predicted intracellular proteins, Predicted membrane proteins, Transporters	Adaptive immunity, Host-virus interaction, Immunity	Receptor	FDA approved drug targets	Evidence at protein level	Evidence at protein level	Evidence at protein level	Evidence at protein level	Group enriched	Detected in many	7	bone marrow: 39.7;lymphoid tissue: 157.1	Group enriched	Detected in many	22	NK-cells: 775.2;T-cells: 240.6	Low cancer specificity	Detected in many			Low region specificity	Detected in many			Group enriched	Detected in many	20	gdT-cell: 336.7;MAIT T-cell: 189.2;memory CD4 T-cell: 181.3;memory CD8 T-cell: 205.8;naive CD4 T-cell: 227.8;naive CD8 T-cell: 184.5;NK-cell: 213.0;T-reg: 242.5	Group enriched	Detected in all	25	NK-cells: 213.0;T-cells: 336.7	Group enriched	Detected in some	11	Leukemia: 23.4;lymphoma: 21.4;Myeloma: 16.1	Adipose subcutaneous - T-cells, Adipose visceral - T-cells, Breast - T-cells, Colon - T-cells, Heart muscle - T-cells, Kidney - T-cells, Liver - NK-cells (Liver), Lung - NK-cells (Lung), Pancreas - T-cells, Prostate - T-cells, Skin - T-cells, Thyroid - T-cells	Not detected	Not detected			Low region specificity	Detected in all
CD274	B7-H, B7-H1, B7H1, PD-L1, PDCD1LG1, PDL1	ENSG00000120217	CD274 molecule	Q9NZQ7	9	5450503-5470566	Cancer-related genes, CD markers, Disease related genes, FDA approved drug targets, Predicted membrane proteins, Transporters	Adaptive immunity, Immunity	Receptor	Cancer-related genes, FDA approved drug targets	Evidence at protein level	Evidence at protein level	Evidence at protein level	Evidence at protein level	Tissue enhanced	Detected in many		lung: 16.3	Group enriched	Detected in many	4	Extravillous trophoblasts: 31.3;granulocytes: 43.8;Langerhans cells: 62.7;Syncytiotrophoblasts: 54.7	Low cancer specificity	Detected in many			Low region specificity	Detected in all			Immune cell enhanced	Detected in some		basophil: 6.7	Lineage enriched	Detected in many	5	granulocytes: 6.7	Low cancer specificity	Detected in many			Kidney - Endothelial cells	Low region specificity	Detected in many			Low region specificity	Detected in all
CD2AP	CMS	ENSG00000198087	CD2 associated protein	Q9Y5K6	6	47477789-47627263	Disease related genes, Human disease related genes, Potential drug targets, Predicted intracellular proteins, Transporters	Cell cycle, Cell division, Host-virus interaction, Mitosis			Evidence at protein level	Evidence at protein level	Evidence at protein level	Evidence at protein level	Low tissue specificity	Detected in all			Cell type enhanced	Detected in all		dendritic cells: 318.3	Low cancer specificity	Detected in all			Low region specificity	Detected in all			Immune cell enhanced	Detected in many		plasmacytoid DC: 9.9	Low lineage specificity	Detected in many			Low cancer specificity	Detected in all			Adipose subcutaneous - Endothelial cells, Stomach - Gastric mucous cells, Thyroid - Thyroid glandular cells	Low region specificity	Detected in all			Low region specificity	Detected in all
CD36	FAT, GP3B, GP4, GPIV, SCARB3	ENSG00000135218	CD36 molecule	P16671	7	80369575-80679277	Cancer-related genes, CD markers, Disease related genes, Human disease related genes, Metabolic proteins, Plasma proteins, Potential drug targets, Predicted membrane proteins, Transporters	Cell adhesion, Lipid transport, Transport	Receptor	Cancer-related genes, Disease variant	Evidence at protein level	Evidence at protein level	Evidence at protein level	Evidence at protein level	Tissue enhanced	Detected in many		adipose tissue: 1480.0	Group enriched	Detected in many	4	Adipocytes: 2837.3;Cardiomyocytes: 872.7;Hofbauer cells: 1253.8	Low cancer specificity	Detected in all			Low region specificity	Detected in all			Group enriched	Detected in many	5	classical monocyte: 965.2;intermediate monocyte: 271.3;myeloid DC: 507.9	Group enriched	Detected in all	46	dendritic cells: 507.9;monocytes: 965.2	Cancer enhanced	Detected in many		thyroid cancer: 57.4	Adipose visceral - Endothelial cells, Colon - Endothelial cells, Liver - Sinusoid Endothelial cells, Stomach - Endothelial cells	Low region specificity	Detected in many			Region enhanced	Detected in many
CD3E	CD3-epsilon, CD3epsilon	ENSG00000198851	CD3 epsilon subunit of T-cell receptor complex	P07766	11	118304730-118316175	CD markers, Disease related genes, FDA approved drug targets, Human disease related genes, Predicted membrane proteins, Transporters	Adaptive immunity, Immunity	Receptor	FDA approved drug targets	Evidence at protein level	Evidence at protein level	Evidence at protein level	Evidence at protein level	Tissue enriched	Detected in many	17	lymphoid tissue: 623.6	Group enriched	Detected in many	18	NK-cells: 214.7;T-cells: 646.6	Low cancer specificity	Detected in all			Low region specificity	Detected in many			Group enriched	Detected in all	26	gdT-cell: 491.6;MAIT T-cell: 421.5;memory CD4 T-cell: 415.6;memory CD8 T-cell: 463.4;naive CD4 T-cell: 493.3;naive CD8 T-cell: 502.8;NK-cell: 203.3;T-reg: 427.4	Group enriched	Detected in all	21	NK-cells: 203.3;T-cells: 502.8	Cancer enriched	Detected in some	8	Leukemia: 125.7	Adipose subcutaneous - T-cells, Adipose visceral - T-cells, Breast - T-cells, Colon - T-cells, Heart muscle - T-cells, Kidney - T-cells, Liver - T-cells, Lung - T-cells, Pancreas - T-cells, Prostate - T-cells, Skin - T-cells, Stomach - T-cells, Thyroid - T-cells	Not detected	Not detected			Low region specificity	Detected in all
CD4		ENSG00000010610	CD4 molecule	P01730	12	6786858-6820799	CD markers, Disease related genes, FDA approved drug targets, Human disease related genes, Predicted intracellular proteins, Predicted membrane proteins, Transporters	Adaptive immunity, Host-virus interaction, Immunity	Host cell receptor for virus entry, Receptor	FDA approved drug targets	Evidence at protein level	Evidence at protein level	Evidence at protein level	Evidence at protein level	Tissue enhanced	Detected in all		liver: 148.3;lymphoid tissue: 213.7;parathyroid gland: 168.4	Cell type enhanced	Detected in many		dendritic cells: 227.5;Hofbauer cells: 152.0;Kupffer cells: 190.2;Langerhans cells: 99.7;Macrophages: 116.7;monocytes: 150.0	Low cancer specificity	Detected in all			Low region specificity	Detected in all			Group enriched	Detected in many	18	classical monocyte: 247.4;intermediate monocyte: 241.4;memory CD4 T-cell: 153.8;myeloid DC: 166.4;naive CD4 T-cell: 128.5;non-classical monocyte: 205.2;plasmacytoid DC: 264.3;T-reg: 154.9	Group enriched	Detected in many	20	dendritic cells: 264.3;monocytes: 247.4;T-cells: 154.9	Group enriched	Detected in some	35	Leukemia: 40.6;lymphoma: 27.6;Myeloma: 23.9	Colon - Macrophages, Skeletal muscle - Macrophages, Stomach - Macrophages	Region enriched	Detected in many	14	basal ganglia: 46.2	Low region specificity	Detected in many
CD44	CD44R, CSPG8, HCELL, IN, MC56, MDU2, MDU3, MIC4, Pgp1	ENSG00000026508	CD44 molecule (Indian blood group)	P16070	11	35138882-35232402	Blood group antigen proteins, Cancer-related genes, CD markers, FDA approved drug targets, Plasma proteins, Predicted intracellular proteins, Predicted membrane proteins, Predicted secreted proteins, Transporters	Cell adhesion	Blood group antigen, Receptor	Cancer-related genes, FDA approved drug targets	Evidence at protein level	Evidence at protein level	Evidence at protein level	Evidence at protein level	Tissue enhanced	Detected in all		salivary gland: 484.4	Cell type enhanced	Detected in many		Ductal cells: 983.9;Exocrine glandular cells: 928.7;granulocytes: 1083.6;Langerhans cells: 2343.8;monocytes: 1059.3	Low cancer specificity	Detected in all			Low region specificity	Detected in all			Low immune cell specificity	Detected in all			Low lineage specificity	Detected in all			Cancer enhanced	Detected in all		Adrenocortical cancer: 1400.7	Adipose subcutaneous - Adipose progenitor cells, Prostate - Urothelial cells, Skin - Keratinocyte (other)	Low region specificity	Detected in all			Low region specificity	Detected in all
CD47	IAP, MER6, OA3	ENSG00000196776	CD47 molecule	Q08722	3	108043091-108091862	CD markers, Predicted intracellular proteins, Predicted membrane proteins, Transporters	Angiogenesis, Apoptosis, Cell adhesion, Inflammatory response			Evidence at protein level	Evidence at protein level	Evidence at protein level	Evidence at protein level	Low tissue specificity	Detected in all			Cell type enhanced	Detected in all		Basal respiratory cells: 484.0;Ductal cells: 550.6	Low cancer specificity	Detected in all			Low region specificity	Detected in all			Low immune cell specificity	Detected in all			Low lineage specificity	Detected in all			Low cancer specificity	Detected in all			Adipose subcutaneous - Adipose progenitor cells	Low region specificity	Detected in all			Low region specificity	Detected in all
CD48	BCM1, BLAST, hCD48, mCD48, SLAMF2	ENSG00000117091	CD48 molecule	P09326	1	160678746-160711831	CD markers, Plasma proteins, Predicted membrane proteins, Predicted secreted proteins, Transporters				Evidence at protein level	Evidence at protein level	Evidence at protein level	Evidence at protein level	Group enriched	Detected in many	4	bone marrow: 146.6;lymphoid tissue: 277.0	Cell type enhanced	Detected in many		B-cells: 357.1;granulocytes: 236.4;Hofbauer cells: 222.8;Kupffer cells: 212.1;Macrophages: 183.5;monocytes: 953.3;NK-cells: 402.1;Schwann cells: 198.4;T-cells: 432.3	Low cancer specificity	Detected in all			Low region specificity	Detected in many			Low immune cell specificity	Detected in all			Low lineage specificity	Detected in all			Cancer enhanced	Detected in some		lymphoma: 243.2;Myeloma: 458.6	Adipose subcutaneous - T-cells, Adipose visceral - T-cells, Breast - T-cells, Kidney - T-cells, Prostate - T-cells, Skin - T-cells, Thyroid - T-cells	Low region specificity	Detected in many			Low region specificity	Detected in all
CD53	MOX44, TSPAN25	ENSG00000143119	CD53 molecule	P19397	1	110871188-110899922	CD markers, Predicted membrane proteins, Transporters				Evidence at protein level	Evidence at protein level	Evidence at protein level	Evidence at protein level	Tissue enhanced	Detected in all		lymphoid tissue: 436.0	Cell type enhanced	Detected in many		B-cells: 329.4;dendritic cells: 235.5;Hofbauer cells: 390.5;Kupffer cells: 363.7;Langerhans cells: 201.1;Macrophages: 287.4;monocytes: 537.9;NK-cells: 424.4;T-cells: 289.6	Low cancer specificity	Detected in all			Low region specificity	Detected in all			Low immune cell specificity	Detected in all			Low lineage specificity	Detected in all			Group enriched	Detected in some	49	Leukemia: 176.0;lymphoma: 278.2;Myeloma: 139.8	Adipose subcutaneous - Macrophages, Adipose visceral - Macrophages, Breast - Macrophages, Colon - Macrophages, Heart muscle - Macrophages, Liver - Kupffer cells, Pancreas - Macrophages, Skeletal muscle - Macrophages, Stomach - Macrophages	Low region specificity	Detected in all			Low region specificity	Detected in all
CD63	ME491, MLA1, TSPAN30	ENSG00000135404	CD63 molecule	P08962	12	55725323-55729707	CD markers, Plasma proteins, Predicted membrane proteins, Transporters	Protein transport, Transport			Evidence at protein level	Evidence at protein level	Evidence at protein level	Evidence at protein level	Low tissue specificity	Detected in all			Low cell type specificity	Detected in all			Low cancer specificity	Detected in all			Low region specificity	Detected in all			Immune cell enhanced	Detected in all		eosinophil: 1861.6	Low lineage specificity	Detected in all			Low cancer specificity	Detected in all				Low region specificity	Detected in all			Low region specificity	Detected in all
CD74	CLIP, DHLAG	ENSG00000019582	CD74 molecule	P04233	5	150401637-150412969	Cancer-related genes, CD markers, Disease related genes, Potential drug targets, Predicted membrane proteins, Transporters	Adaptive immunity, Immunity	Chaperone	Cancer-related genes	Evidence at protein level	Evidence at protein level	Evidence at protein level	Evidence at protein level	Tissue enhanced	Detected in all		lymphoid tissue: 5112.2	Cell type enhanced	Detected in many		B-cells: 11727.2;dendritic cells: 8645.4;Hofbauer cells: 5396.5;Langerhans cells: 26767.6;Macrophages: 7008.6;Proximal enterocytes: 5477.7;Schwann cells: 10143.4	Low cancer specificity	Detected in all			Low region specificity	Detected in all			Group enriched	Detected in all	5	classical monocyte: 11129.6;intermediate monocyte: 16174.8;memory B-cell: 27121.2;myeloid DC: 23965.9;naive B-cell: 28192.5;non-classical monocyte: 8146.1;plasmacytoid DC: 17015.9	Group enriched	Detected in all	6	B-cells: 28192.5;dendritic cells: 23965.9;monocytes: 16174.8	Group enriched	Detected in many	7	Leukemia: 998.7;lymphoma: 3214.7;Myeloma: 1807.4;skin cancer: 961.7	Adipose visceral - T-cells, Testis - Macrophages, Thyroid - T-cells	Low region specificity	Detected in all			Low region specificity	Detected in all
CD81	TAPA-1, TAPA1, TSPAN28	ENSG00000110651	CD81 molecule	P60033	11	2376177-2397802	CD markers, Disease related genes, Human disease related genes, Plasma proteins, Potential drug targets, Predicted membrane proteins, Transporters	Adaptive immunity, Host-virus interaction, Immunity	Host cell receptor for virus entry, Receptor		Evidence at protein level	Evidence at protein level	Evidence at protein level	Evidence at protein level	Low tissue specificity	Detected in all			Cell type enhanced	Detected in all		Basal prostatic cells: 2015.8;Endometrial stromal cells: 1072.2	Low cancer specificity	Detected in all			Low region specificity	Detected in all			Group enriched	Detected in many	4	memory B-cell: 149.3;naive B-cell: 137.6	Lineage enriched	Detected in all	4	B-cells: 149.3	Low cancer specificity	Detected in all			Skin - Fibroblast_2	Low region specificity	Detected in all			Low region specificity	Detected in all
CD9	BA2, MIC3, MRP-1, P24, TSPAN29	ENSG00000010278	CD9 molecule	P21926	12	6199715-6238271	Cancer-related genes, CD markers, Plasma proteins, Predicted membrane proteins, Transporters	Cell adhesion, Fertilization		Cancer-related genes	Evidence at protein level	Evidence at protein level	Evidence at protein level	Evidence at protein level	Low tissue specificity	Detected in all			Cell type enhanced	Detected in many		Basal respiratory cells: 2694.8;Ionocytes: 2140.8	Low cancer specificity	Detected in all			Low region specificity	Detected in all			Group enriched	Detected in many	26	basophil: 1961.8;eosinophil: 1159.2	Lineage enriched	Detected in all	32	granulocytes: 1961.8	Low cancer specificity	Detected in all			Thyroid - Thyroid glandular cells	Low region specificity	Detected in all			Low region specificity	Detected in all
CDC20	CDC20A, p55CDC	ENSG00000117399	Cell division cycle 20	Q12834	1	43358981-43363203	Cancer-related genes, Plasma proteins, Predicted intracellular proteins, Transporters	Cell cycle, Cell division, Differentiation, Mitosis, Neurogenesis, Ubl conjugation pathway		Cancer-related genes	Evidence at protein level	Evidence at protein level	Evidence at protein level	Evidence at protein level	Tissue enhanced	Detected in many		bone marrow: 53.1;lymphoid tissue: 51.3;testis: 47.7	Cell type enhanced	Detected in many		Cytotrophoblasts: 73.3;Early spermatids: 180.3;Erythroid cells: 116.1;Extravillous trophoblasts: 148.6;Spermatocytes: 109.3;Undifferentiated cells: 76.0	Low cancer specificity	Detected in all			Low region specificity	Detected in many			Group enriched	Detected in some	7	memory B-cell: 4.2;memory CD4 T-cell: 3.2;memory CD8 T-cell: 3.5;NK-cell: 9.6;T-reg: 11.6	Group enriched	Detected in many	9	B-cells: 4.2;NK-cells: 9.6;T-cells: 11.6	Low cancer specificity	Detected in all			Colon - Mitotic cells (Colon), Heart muscle - Mitotic cells (Heart), Lung - Mitotic cells (Lung), Skin - Mitotic cells (Skin), Stomach - Mitotic cells (Stomach), Testis - Early spermatids, Testis - Late spermatids	Low region specificity	Detected in many			Low region specificity	Detected in some
CDC37	P50CDC37	ENSG00000105401	Cell division cycle 37, HSP90 cochaperone	Q16543	19	10391133-10420121	Cancer-related genes, Predicted intracellular proteins, Transporters		Chaperone	Cancer-related genes	Evidence at protein level	Evidence at protein level	Evidence at protein level	Evidence at protein level	Low tissue specificity	Detected in all			Low cell type specificity	Detected in all			Low cancer specificity	Detected in all			Low region specificity	Detected in all			Low immune cell specificity	Detected in all			Low lineage specificity	Detected in all			Low cancer specificity	Detected in all			Adipose visceral - Endothelial cells, Kidney - Endothelial cells	Low region specificity	Detected in all			Low region specificity	Detected in all
CDH1	CD324, UVO, uvomorulin	ENSG00000039068	Cadherin 1	P12830	16	68737292-68835537	Cancer-related genes, CD markers, Disease related genes, Human disease related genes, Plasma proteins, Potential drug targets, Predicted membrane proteins, Transporters	Cell adhesion		Cancer-related genes, Disease variant, Ectodermal dysplasia	Evidence at protein level	Evidence at protein level	Evidence at protein level	Evidence at protein level	Tissue enhanced	Detected in many		parathyroid gland: 191.3	Cell type enhanced	Detected in many		Alveolar cells type 1: 256.1;Distal enterocytes: 307.5;Glandular and luminal cells: 313.0	Low cancer specificity	Detected in all			Region enriched	Detected in all	7	choroid plexus: 43.1	Group enriched	Detected in some	13	myeloid DC: 1.7;plasmacytoid DC: 4.7	Lineage enriched	Detected in single	19	dendritic cells: 4.7	Low cancer specificity	Detected in many			Adipose visceral - Mesothelial cells, Colon - Colon enterocytes, Liver - Hepatocytes, Lung - Alveolar cells type 2, Prostate - Prostate glandular cells, Thyroid - Thyroid glandular cells	Low region specificity	Detected in many			Low region specificity	Detected in all
CDK1	CDC2, CDC28A	ENSG00000170312	Cyclin dependent kinase 1	P06493	10	60778331-60794852	Cancer-related genes, Enzymes, Plasma proteins, Predicted intracellular proteins, Transporters	Apoptosis, Biological rhythms, Cell cycle, Cell division, Host-virus interaction, Mitosis	Host cell receptor for virus entry, Kinase, Receptor, Serine/threonine-protein kinase, Transferase	Cancer-related genes	Evidence at protein level	Evidence at protein level	Evidence at protein level	Evidence at protein level	Tissue enhanced	Detected in many		bone marrow: 52.5;lymphoid tissue: 72.1	Cell type enhanced	Detected in many		Cytotrophoblasts: 84.9;Erythroid cells: 151.5;Extravillous trophoblasts: 149.8;Oocytes: 106.6;Spermatocytes: 101.5	Low cancer specificity	Detected in all			Low region specificity	Detected in some			Immune cell enhanced	Detected in some		NK-cell: 3.3;T-reg: 3.4	Low lineage specificity	Detected in many			Low cancer specificity	Detected in all			Colon - Mitotic cells (Colon), Heart muscle - Mitotic cells (Heart), Lung - Mitotic cells (Lung), Skin - Mitotic cells (Skin), Stomach - Mitotic cells (Stomach), Testis - Early spermatids, Testis - Spermatocytes, Thyroid - Mitotic cells (Thyroid)	Low region specificity	Detected in all			Low region specificity	Detected in all
CELSR1	ADGRC1, CDHF9, FMI2, HFMI2, ME2	ENSG00000075275	Cadherin EGF LAG seven-pass G-type receptor 1	Q9NYQ6	22	46360834-46537620	Disease related genes, G-protein coupled receptors, Human disease related genes, Potential drug targets, Predicted intracellular proteins, Predicted membrane proteins, Transporters		Developmental protein, G-protein coupled receptor, Receptor, Transducer	Disease variant	Evidence at protein level	Evidence at protein level	Evidence at protein level	Evidence at protein level	Tissue enhanced	Detected in many		skin 1: 30.7	Cell type enhanced	Detected in many		Alveolar cells type 1: 29.1;Basal respiratory cells: 28.6;Ciliated cells: 56.5;Club cells: 31.1;Glandular and luminal cells: 35.4;Ionocytes: 25.4	Low cancer specificity	Detected in all			Low region specificity	Detected in all			Group enriched	Detected in some	5	memory B-cell: 2.2;naive B-cell: 1.9	Lineage enriched	Detected in single	6	B-cells: 2.2	Low cancer specificity	Detected in all			Prostate - Prostate basal glandular cells	Low region specificity	Detected in many			Low region specificity	Detected in all
CEPT1		ENSG00000134255	Choline/ethanolamine phosphotransferase 1	Q9Y6K0	1	111139479-111185104	Enzymes, Metabolic proteins, Predicted membrane proteins, Transporters	Lipid biosynthesis, Lipid metabolism, Phospholipid biosynthesis, Phospholipid metabolism	Transferase		Evidence at protein level	Evidence at transcript level	Evidence at protein level	Evidence at protein level	Low tissue specificity	Detected in all			Low cell type specificity	Detected in all			Low cancer specificity	Detected in all			Low region specificity	Detected in all			Low immune cell specificity	Detected in all			Low lineage specificity	Detected in all			Low cancer specificity	Detected in all				Low region specificity	Detected in all			Low region specificity	Detected in all
CETP	BPIFF	ENSG00000087237	Cholesteryl ester transfer protein	P11597	16	56961923-56983845	Candidate cardiovascular disease genes, Disease related genes, Human disease related genes, Plasma proteins, Potential drug targets, Predicted intracellular proteins, Predicted secreted proteins, Transporters	Cholesterol metabolism, Lipid metabolism, Lipid transport, Steroid metabolism, Sterol metabolism, Transport		Atherosclerosis, Disease variant	Evidence at protein level	Evidence at transcript level	Evidence at protein level	Evidence at protein level	Group enriched	Detected in many	6	adipose tissue: 32.3;liver: 41.7;lymphoid tissue: 58.1;placenta: 35.0	Group enriched	Detected in some	5	Adipocytes: 41.2;Kupffer cells: 90.8	Low cancer specificity	Detected in many			Low region specificity	Detected in some			Immune cell enhanced	Detected in some		non-classical monocyte: 2.3;plasmacytoid DC: 3.2	Low lineage specificity	Detected in many			Cancer enhanced	Detected in some		Leukemia: 1.4
CFTR	ABC35, ABCC7, CF, CFTR/MRP, dJ760C5.1, MRP7, TNR-CFTR	ENSG00000001626	CF transmembrane conductance regulator	P13569	7	117287120-117715971	Cancer-related genes, Disease related genes, Enzymes, FDA approved drug targets, Human disease related genes, Plasma proteins, Predicted intracellular proteins, Predicted membrane proteins, Transporters	Ion transport, Transport	Chloride channel, Ion channel, Isomerase	Cancer-related genes, Disease variant, FDA approved drug targets	Evidence at protein level	Evidence at protein level	Evidence at protein level	Evidence at protein level	Tissue enhanced	Detected in many		gallbladder: 48.4;intestine: 43.6;pancreas: 192.0	Group enriched	Detected in many	4	Ductal cells: 590.0;Late spermatids: 149.9	Cancer enhanced	Detected in many		colorectal cancer: 23.9;pancreatic cancer: 28.0	Low region specificity	Detected in many			Not detected in immune cells	Not detected			Not detected	Not detected			Cancer enhanced	Detected in many		colorectal cancer: 24.2;Gastric cancer: 9.6	Adipose visceral - Mesothelial cells, Breast - Breast glandular cells, Colon - Colon enterocytes, Lung - Alveolar cells type 2, Skin - Eccrine sweat gland cells	Low region specificity	Detected in single			Low region specificity	Detected in all
CHP1	CHP, p22, p24, Sid470p, SLC9A1BP	ENSG00000187446	Calcineurin like EF-hand protein 1	Q99653	15	41230839-41281887	Disease related genes, Human disease related genes, Plasma proteins, Potential drug targets, Predicted intracellular proteins, Transporters	Protein transport, Transport	Protein kinase inhibitor	Disease variant, Neurodegeneration	Evidence at protein level	Evidence at transcript level	Evidence at protein level	Evidence at protein level	Low tissue specificity	Detected in all			Cell type enhanced	Detected in all		Distal enterocytes: 423.4;Distal tubular cells: 424.1;Hepatocytes: 343.0;Proximal enterocytes: 403.1	Low cancer specificity	Detected in all			Low region specificity	Detected in all			Low immune cell specificity	Detected in all			Low lineage specificity	Detected in all			Low cancer specificity	Detected in all			Adipose subcutaneous - Adipocytes (Subcutaneous), Breast - Adipocytes (Breast), Liver - Hepatocytes, Thyroid - Thyroid glandular cells	Low region specificity	Detected in all			Low region specificity	Detected in all
CHRNA1	CHRNA	ENSG00000138435	Cholinergic receptor nicotinic alpha 1 subunit	P02708	2	174747592-174787935	Disease related genes, Human disease related genes, Predicted membrane proteins, Transporters	Ion transport, Transport	Ion channel, Ligand-gated ion channel, Receptor	Congenital myasthenic syndrome, Disease variant	Evidence at protein level	Evidence at protein level	Evidence at protein level	Evidence at protein level	Tissue enriched	Detected in some	8	skeletal muscle: 164.1	Cell type enriched	Detected in some	11	Skeletal myocytes: 150.3	Cancer enhanced	Detected in many		glioma: 5.8	Group enriched	Detected in some	15	cerebral cortex: 27.1;hippocampal formation: 11.1	Not detected in immune cells	Not detected			Not detected	Not detected			Cancer enriched	Detected in some	16	Sarcoma: 107.0	Testis - Early spermatids, Testis - Late spermatids	Not detected	Not detected			Low region specificity	Detected in all
CHRNA10		ENSG00000129749	Cholinergic receptor nicotinic alpha 10 subunit	Q9GZZ6	11	3665587-3671384	FDA approved drug targets, Predicted intracellular proteins, Predicted membrane proteins, Transporters	Calcium transport, Ion transport, Transport	Calcium channel, Ion channel, Ligand-gated ion channel, Receptor	FDA approved drug targets	Evidence at protein level	Evidence at transcript level	Evidence at protein level	Evidence at protein level	Tissue enriched	Detected in some	22	skeletal muscle: 46.2	Cell type enhanced	Detected in some		Glandular and luminal cells: 3.5	Low cancer specificity	Detected in some			Low region specificity	Detected in many			Not detected in immune cells	Not detected			Not detected	Not detected			Low cancer specificity	Detected in single				Region enriched	Detected in some	6	olfactory bulb: 7.2	Not detected	Not detected
CHRNA4	BFNC, EBN, EBN1	ENSG00000101204	Cholinergic receptor nicotinic alpha 4 subunit	P43681	20	63343223-63378401	Disease related genes, FDA approved drug targets, Human disease related genes, Predicted intracellular proteins, Predicted membrane proteins, Transporters	Ion transport, Transport	Ion channel, Ligand-gated ion channel, Receptor	Disease variant, Epilepsy, FDA approved drug targets	Evidence at protein level	Evidence at transcript level	Evidence at protein level	Evidence at protein level	Tissue enhanced	Detected in some		brain: 14.3;liver: 56.6;parathyroid gland: 12.3	Group enriched	Detected in some	4	Bipolar cells: 24.4;Hepatocytes: 29.4;Horizontal cells: 49.7	Cancer enhanced	Detected in some		liver cancer: 1.4	Low region specificity	Detected in all			Not detected in immune cells	Not detected			Not detected	Not detected			Cancer enhanced	Detected in single		Bone cancer: 1.0	Kidney - Proximal tubular cells, Testis - Spermatogonia	Low region specificity	Detected in all			Group enriched	Detected in many
CHRNA7		ENSG00000175344	Cholinergic receptor nicotinic alpha 7 subunit	P36544	15	31923438-32173018	FDA approved drug targets, Human disease related genes, Predicted membrane proteins, Transporters	Ion transport, Transport	Ion channel, Ligand-gated ion channel, Receptor	FDA approved drug targets	Evidence at protein level	Evidence at protein level	Evidence at protein level	Evidence at protein level	Tissue enhanced	Detected in many		adrenal gland: 7.5;intestine: 9.4	Cell type enhanced	Detected in many		Gastric mucus-secreting cells: 31.2;Horizontal cells: 29.0;Inhibitory neurons: 29.4;Intestinal goblet cells: 31.1;Proximal enterocytes: 27.3;Spermatogonia: 16.2	Cancer enhanced	Detected in single		stomach cancer: 0.5	Low region specificity	Detected in all			Not detected in immune cells	Not detected			Not detected	Not detected			Cancer enriched	Detected in many	7	Neuroblastoma: 16.8	Colon - Colon enteroendocrine cells
CHRNA9	NACHRA9	ENSG00000174343	Cholinergic receptor nicotinic alpha 9 subunit	Q9UGM1	4	40335333-40355217	FDA approved drug targets, Predicted membrane proteins, Transporters	Calcium transport, Ion transport, Transport	Calcium channel, Ion channel, Ligand-gated ion channel, Receptor	FDA approved drug targets	Evidence at protein level	Evidence at transcript level	Evidence at protein level	Evidence at protein level	Not detected	Not detected			Not detected	Not detected			Group enriched	Detected in some	5	breast cancer: 2.5;glioma: 3.5;lung cancer: 0.9	Low region specificity	Detected in single			Not detected in immune cells	Not detected			Not detected	Not detected			Cancer enriched	Detected in some	6	Rhabdoid: 16.0	Lung - Respiratory ciliated cells	Region enriched	Detected in single	6	basal ganglia: 1.0	Low region specificity	Detected in some
CHRNB1	CHRNB	ENSG00000170175	Cholinergic receptor nicotinic beta 1 subunit	P11230	17	7445061-7457710	Disease related genes, Human disease related genes, Potential drug targets, Predicted intracellular proteins, Predicted membrane proteins, Transporters	Ion transport, Transport	Ion channel, Ligand-gated ion channel, Receptor	Congenital myasthenic syndrome, Disease variant	Evidence at protein level	Evidence at protein level	Evidence at protein level	Evidence at protein level	Tissue enhanced	Detected in all		skeletal muscle: 152.8;tongue: 55.4	Cell type enhanced	Detected in many		Cytotrophoblasts: 38.6;Skeletal myocytes: 59.5	Low cancer specificity	Detected in all			Low region specificity	Detected in all			Low immune cell specificity	Detected in all			Low lineage specificity	Detected in all			Low cancer specificity	Detected in all			Thyroid - Thyroid glandular cells	Low region specificity	Detected in single			Low region specificity	Detected in all
CHRNB2		ENSG00000160716	Cholinergic receptor nicotinic beta 2 subunit	P17787	1	154567778-154580013	Disease related genes, FDA approved drug targets, Human disease related genes, Predicted membrane proteins, Transporters	Ion transport, Transport	Ion channel, Ligand-gated ion channel, Receptor	Disease variant, Epilepsy, FDA approved drug targets	Evidence at protein level	Evidence at transcript level	Evidence at protein level	Evidence at protein level	Group enriched	Detected in some	8	brain: 14.3;pituitary gland: 3.5;retina: 8.0	Cell type enhanced	Detected in some		Bipolar cells: 11.0;Cone photoreceptor cells: 17.0;Excitatory neurons: 5.6;Horizontal cells: 21.4;Inhibitory neurons: 7.4;Late spermatids: 11.2;Rod photoreceptor cells: 5.7	Cancer enhanced	Detected in some		glioma: 1.9	Low region specificity	Detected in all			Not detected in immune cells	Not detected			Not detected	Not detected			Cancer enhanced	Detected in some		Neuroblastoma: 18.9	Colon - Colon enteroendocrine cells, Pancreas - Alpha cells, Pancreas - Beta cells, Testis - Early spermatids, Testis - Late spermatids	Low region specificity	Detected in all			Low region specificity	Detected in all
CHRND	ACHRD	ENSG00000135902	Cholinergic receptor nicotinic delta subunit	Q07001	2	232525993-232536667	Disease related genes, Human disease related genes, Potential drug targets, Predicted intracellular proteins, Predicted membrane proteins, Transporters	Ion transport, Transport	Ion channel, Ligand-gated ion channel, Receptor	Congenital myasthenic syndrome, Disease variant	Evidence at protein level	Evidence at protein level	Evidence at protein level	Evidence at protein level	Tissue enriched	Detected in some	9	skeletal muscle: 55.6	Cell type enriched	Detected in some	10	Skeletal myocytes: 33.2	Cancer enriched	Detected in single	7	head and neck cancer: 1.5	Not detected	Not detected			Not detected in immune cells	Not detected			Not detected	Not detected			Cancer enriched	Detected in single	27	Sarcoma: 23.7		Not detected	Not detected			Low region specificity	Detected in all
CHRNE	ACHRE	ENSG00000108556	Cholinergic receptor nicotinic epsilon subunit	Q04844	17	4897771-4934438	Disease related genes, Human disease related genes, Potential drug targets, Predicted intracellular proteins, Predicted membrane proteins, Transporters	Ion transport, Transport	Ion channel, Ligand-gated ion channel, Receptor	Congenital myasthenic syndrome, Disease variant	Evidence at protein level	Evidence at transcript level	Evidence at protein level	Evidence at protein level	Group enriched	Detected in some	8	heart muscle: 53.4;pituitary gland: 26.8	Cell type enhanced	Detected in many		granulocytes: 36.9;Late spermatids: 166.6;Oocytes: 55.1	Low cancer specificity	Detected in some			Low region specificity	Detected in many			Immune cell enhanced	Detected in some		gdT-cell: 2.5	Low lineage specificity	Detected in many			Cancer enhanced	Detected in single		prostate cancer: 1.3	Skin - Keratinocyte (granular), Testis - Late spermatids	Not detected	Not detected			Region enriched	Detected in single
CHRNG	ACHRG	ENSG00000196811	Cholinergic receptor nicotinic gamma subunit	P07510	2	232539692-232548115	Disease related genes, Human disease related genes, Potential drug targets, Predicted membrane proteins, Transporters	Ion transport, Transport	Ion channel, Ligand-gated ion channel, Receptor	Disease variant	Evidence at protein level	Evidence at transcript level	Evidence at protein level	Evidence at protein level	Tissue enriched	Detected in some	23	skeletal muscle: 30.9	Cell type enriched	Detected in some	42	Skeletal myocytes: 51.7	Cancer enhanced	Detected in single		head and neck cancer: 0.6	Low region specificity	Detected in some			Not detected in immune cells	Not detected			Not detected	Not detected			Cancer enriched	Detected in single	21	Sarcoma: 7.1		Not detected	Not detected			Not detected	Not detected
CIB1	CIB, KIP, SIP2-28	ENSG00000185043	Calcium and integrin binding 1	Q99828	15	90229975-90234047	Disease related genes, Human disease related genes, Potential drug targets, Predicted intracellular proteins, Transporters	Angiogenesis, Apoptosis, Cell adhesion, Cell cycle, Cell division, Differentiation, Spermatogenesis			Evidence at protein level	Evidence at protein level	Evidence at protein level	Evidence at protein level	Low tissue specificity	Detected in all			Cell type enhanced	Detected in all		Ciliated cells: 808.4;Late spermatids: 1386.2	Low cancer specificity	Detected in all			Low region specificity	Detected in all			Low immune cell specificity	Detected in all			Low lineage specificity	Detected in all			Low cancer specificity	Detected in all			Lung - Respiratory ciliated cells, Testis - Early spermatids, Testis - Late spermatids	Low region specificity	Detected in all			Low region specificity	Detected in all
CIB2	DFNB48, KIP2, USH1J	ENSG00000136425	Calcium and integrin binding family member 2	O75838	15	78104606-78131535	Cancer-related genes, Disease related genes, Human disease related genes, Potential drug targets, Predicted intracellular proteins, Transporters			Cancer-related genes, Deafness, Disease variant, Non-syndromic deafness, Retinitis pigmentosa, Usher syndrome	Evidence at protein level	Evidence at transcript level	Evidence at protein level	Evidence at protein level	Tissue enhanced	Detected in all		heart muscle: 46.2;lymphoid tissue: 46.7	Cell type enriched	Detected in many	4	Late spermatids: 285.4	Low cancer specificity	Detected in all			Low region specificity	Detected in all			Immune cell enriched	Detected in single	48	plasmacytoid DC: 18.7	Lineage enriched	Detected in single	48	dendritic cells: 18.7	Cancer enhanced	Detected in all		testis cancer: 45.5	Liver - Vascular Endothelial cells, Stomach - Fibroblasts, Testis - Late spermatids	Low region specificity	Detected in all			Low region specificity	Detected in all
CKAP4	CLIMP-63, ERGIC-63, P63	ENSG00000136026	Cytoskeleton associated protein 4	Q07065	12	106237881-106304279	Predicted intracellular proteins, Predicted membrane proteins, Transporters				Evidence at protein level	Evidence at protein level	Evidence at protein level	Evidence at protein level	Low tissue specificity	Detected in all			Cell type enhanced	Detected in all		Intestinal goblet cells: 171.2;Plasma cells: 168.5	Low cancer specificity	Detected in all			Low region specificity	Detected in all			Immune cell enhanced	Detected in many		basophil: 107.4	Lineage enriched	Detected in many	6	granulocytes: 107.4	Low cancer specificity	Detected in all			Adipose subcutaneous - Adipose progenitor cells, Adipose visceral - Adipose progenitor cells	Low region specificity	Detected in all			Low region specificity	Detected in all
CLCA1	CaCC, CLCRG1	ENSG00000016490	Chloride channel accessory 1	A8K7I4	1	86468368-86500259	Predicted secreted proteins, Transporters	Calcium transport, Ion transport, Transport	Hydrolase, Metalloprotease, Protease		Evidence at protein level	Evidence at protein level	Evidence at protein level	Evidence at protein level	Tissue enriched	Detected in some	13	intestine: 1360.5	Cell type enriched	Detected in some	40	Intestinal goblet cells: 5696.5	Group enriched	Detected in some	9	colorectal cancer: 86.8;pancreatic cancer: 27.7	Not detected	Not detected			Not detected in immune cells	Not detected			Not detected	Not detected			Cancer enriched	Detected in some	7	ovarian cancer: 27.7	Colon - Colon enterocytes	Not detected	Not detected			Not detected	Not detected
CLCA2	CLCRG2	ENSG00000137975	Chloride channel accessory 2	Q9UQC9	1	86424171-86456553	Predicted membrane proteins, Transporters	Cell adhesion, Ion transport, Transport	Hydrolase, Metalloprotease, Protease		Evidence at protein level	Evidence at protein level	Evidence at protein level	Evidence at protein level	Tissue enhanced	Detected in some		esophagus: 113.7;skin 1: 86.4;vagina: 51.5	Cell type enhanced	Detected in some		Basal keratinocytes: 123.9;Basal respiratory cells: 50.8;Basal squamous epithelial cells: 62.7;Club cells: 62.1;Squamous epithelial cells: 183.6;Suprabasal keratinocytes: 212.0	Cancer enhanced	Detected in many		head and neck cancer: 146.1	Low region specificity	Detected in single			Not detected in immune cells	Not detected			Not detected	Not detected			Group enriched	Detected in some	4	breast cancer: 24.6;Esophageal cancer: 13.5;Gallbladder cancer: 13.2;head and neck cancer: 29.1	Lung - Respiratory ciliated cells, Prostate - Urothelial cells, Skin - Mitotic cells (Skin), Testis - Early spermatids, Testis - Late spermatids	Not detected	Not detected			Low region specificity	Detected in all
CLCA4	CaCC2	ENSG00000016602	Chloride channel accessory 4	Q14CN2	1	86547078-86580754	Predicted membrane proteins, Transporters	Transport	Hydrolase, Metalloprotease, Protease		Evidence at protein level	Evidence at transcript level	Evidence at protein level	Evidence at protein level	Tissue enhanced	Detected in many		esophagus: 363.5;intestine: 249.8	Cell type enhanced	Detected in some		Club cells: 70.9;Distal enterocytes: 299.7;Paneth cells: 118.9;Squamous epithelial cells: 192.5;Suprabasal keratinocytes: 97.4	Cancer enhanced	Detected in many		cervical cancer: 21.4;urothelial cancer: 15.6	Low region specificity	Detected in many			Not detected in immune cells	Not detected			Not detected	Not detected			Cancer enriched	Detected in some	4	Bladder cancer: 10.1	Colon - Colon enterocytes, Prostate - Urothelial cells	Not detected	Not detected			Low region specificity	Detected in all
CLCC1	MCLC	ENSG00000121940	Chloride channel CLIC like 1	Q96S66	1	108881885-108963527	Disease related genes, Human disease related genes, Potential drug targets, Predicted intracellular proteins, Predicted membrane proteins, Transporters	Ion transport, Transport	Chloride channel, Ion channel	Retinitis pigmentosa	Evidence at protein level	Evidence at protein level	Evidence at protein level	Evidence at protein level	Low tissue specificity	Detected in all			Low cell type specificity	Detected in many			Low cancer specificity	Detected in all			Low region specificity	Detected in all			Low immune cell specificity	Detected in all			Low lineage specificity	Detected in all			Low cancer specificity	Detected in all				Low region specificity	Detected in all			Low region specificity	Detected in all
CLCN1	ClC-1, CLC1	ENSG00000188037	Chloride voltage-gated channel 1	P35523	7	143316111-143352083	Disease related genes, Human disease related genes, Potential drug targets, Predicted membrane proteins, Transporters	Ion transport, Transport	Chloride channel, Ion channel, Voltage-gated channel	Disease variant	Evidence at protein level	Evidence at transcript level	Evidence at protein level	Evidence at protein level	Tissue enriched	Detected in some	4	skeletal muscle: 62.3	Cell type enriched	Detected in some	6	Late spermatids: 150.6	Low cancer specificity	Detected in single			Low region specificity	Detected in single			Immune cell enhanced	Detected in single		non-classical monocyte: 1.4	Low lineage specificity	Detected in single			Cancer enriched	Detected in single	7	Gallbladder cancer: 3.1	Skeletal muscle - Skeletal myocytes, Testis - Late spermatids	Not detected	Not detected			Low region specificity	Detected in all
CLCN2	ClC-2, CLC2, EJM6	ENSG00000114859	Chloride voltage-gated channel 2	P51788	3	184346185-184361650	Disease related genes, FDA approved drug targets, Human disease related genes, Plasma proteins, Predicted membrane proteins, Transporters	Ion transport, Transport	Chloride channel, Ion channel, Voltage-gated channel	Disease variant, Epilepsy, FDA approved drug targets	Evidence at protein level	Evidence at transcript level	Evidence at protein level	Evidence at protein level	Tissue enhanced	Detected in many		intestine: 15.7	Cell type enhanced	Detected in many		Cholangiocytes: 17.2;Distal enterocytes: 76.3;Proximal enterocytes: 29.7	Low cancer specificity	Detected in all			Low region specificity	Detected in all			Not detected in immune cells	Not detected			Not detected	Not detected			Low cancer specificity	Detected in all			Testis - Sertoli cells	Low region specificity	Detected in all			Low region specificity	Detected in all
CLCN4	ClC-4, CLC4	ENSG00000073464	Chloride voltage-gated channel 4	P51793	X	10156975-10237660	Disease related genes, Human disease related genes, Potential drug targets, Predicted membrane proteins, Transporters	Antiport, Ion transport, Transport		Disease variant, Intellectual disability	Evidence at protein level	Evidence at protein level	Evidence at protein level	Evidence at protein level	Tissue enhanced	Detected in many		brain: 28.2;retina: 36.7;skeletal muscle: 43.4;tongue: 32.9	Cell type enhanced	Detected in many		Bipolar cells: 74.0;Cone photoreceptor cells: 142.7;Excitatory neurons: 44.1;Horizontal cells: 57.9;Inhibitory neurons: 51.7;Oligodendrocytes: 71.3;Oocytes: 44.8;Rod photoreceptor cells: 44.6	Low cancer specificity	Detected in all			Low region specificity	Detected in all			Group enriched	Detected in some	4	basophil: 1.7;memory B-cell: 1.0;naive B-cell: 2.6;neutrophil: 2.2	Group enriched	Detected in many	6	B-cells: 2.6;granulocytes: 2.2	Low cancer specificity	Detected in all			Testis - Sertoli cells, Thyroid - Thyroid glandular cells	Low region specificity	Detected in all			Low region specificity	Detected in all
CLCN5	ClC-5, CLC5, DENTS, hCIC-K2, hClC-K2, NPHL1, NPHL2, XLRH, XRN	ENSG00000171365	Chloride voltage-gated channel 5	P51795	X	49922596-50099235	Disease related genes, Human disease related genes, Plasma proteins, Potential drug targets, Predicted intracellular proteins, Predicted membrane proteins, Transporters	Antiport, Ion transport, Transport		Disease variant	Evidence at protein level	Evidence at protein level	Evidence at protein level	Evidence at protein level	Group enriched	Detected in many	4	epididymis: 23.1;kidney: 44.6;liver: 16.4	Cell type enhanced	Detected in many		dendritic cells: 49.2;Microglial cells: 44.7	Cancer enhanced	Detected in all		renal cancer: 9.0	Low region specificity	Detected in all			Immune cell enhanced	Detected in some		myeloid DC: 2.6;plasmacytoid DC: 2.8	Low lineage specificity	Detected in single			Low cancer specificity	Detected in all			Kidney - Ascending Loop of Henle cells, Liver - Hepatocytes	Low region specificity	Detected in all			Low region specificity	Detected in all
CLCN7	CLC-7, CLC7, OPTA2, PPP1R63	ENSG00000103249	Chloride voltage-gated channel 7	P51798	16	1444934-1475077	Disease related genes, Human disease related genes, Potential drug targets, Predicted membrane proteins, Transporters	Antiport, Ion transport, Transport		Disease variant, Osteopetrosis	Evidence at protein level	Evidence at protein level	Evidence at protein level	Evidence at protein level	Low tissue specificity	Detected in all			Cell type enhanced	Detected in many		Melanocytes: 77.3	Cancer enhanced	Detected in all		melanoma: 42.7	Low region specificity	Detected in all			Low immune cell specificity	Detected in many			Low lineage specificity	Detected in many			Low cancer specificity	Detected in all				Low region specificity	Detected in all			Low region specificity	Detected in all
CLCNKB	hClC-Kb	ENSG00000184908	Chloride voltage-gated channel Kb	P51801	1	16040252-16057311	Disease related genes, Human disease related genes, Potential drug targets, Predicted intracellular proteins, Predicted membrane proteins, Transporters	Ion transport, Transport	Chloride channel, Ion channel, Voltage-gated channel	Bartter syndrome, Deafness, Disease variant	Evidence at protein level	Evidence at transcript level	Evidence at protein level	Evidence at protein level	Tissue enriched	Detected in many	5	kidney: 203.4	Cell type enhanced	Detected in some		Collecting duct cells: 25.3;Distal tubular cells: 27.7;Early spermatids: 11.9;Ionocytes: 14.7;Late spermatids: 81.0	Cancer enriched	Detected in some	9	renal cancer: 24.9	Region enriched	Detected in some	4	cerebellum: 7.4	Not detected in immune cells	Not detected			Not detected	Not detected			Not detected	Not detected			Adipose visceral - Mesothelial cells, Heart muscle - Cardiomyocytes, Kidney - Intercalated cells, Testis - Late spermatids
CLDN1	ILVASC, SEMP1	ENSG00000163347	Claudin 1	O95832	3	190305707-190322446	Disease related genes, Human disease related genes, Potential drug targets, Predicted membrane proteins, Transporters	Host-virus interaction	Host cell receptor for virus entry, Receptor	Ichthyosis	Evidence at protein level	Evidence at protein level	Evidence at protein level	Evidence at protein level	Tissue enhanced	Detected in many		liver: 300.6;skin 1: 279.4	Cell type enhanced	Detected in many		Basal keratinocytes: 272.1;Basal prostatic cells: 240.2;Basal respiratory cells: 208.9;Basal squamous epithelial cells: 208.8;Salivary duct cells: 238.0;Secretory cells: 288.0;Squamous epithelial cells: 291.7;Suprabasal keratinocytes: 478.7	Low cancer specificity	Detected in all			Region enriched	Detected in many	8	choroid plexus: 43.7	Not detected in immune cells	Not detected			Not detected	Not detected			Low cancer specificity	Detected in many			Adipose visceral - Mesothelial cells, Pancreas - Ductal cells, Skin - Keratinocyte (other)	Low region specificity	Detected in many			Region enriched	Detected in some
CLDN15		ENSG00000106404	Claudin 15	P56746	7	101232092-101238820	Predicted intracellular proteins, Predicted membrane proteins, Transporters	Ion transport, Transport			Evidence at protein level	Evidence at transcript level	Evidence at protein level	Evidence at protein level	Group enriched	Detected in all	7	adipose tissue: 63.3;intestine: 252.3	Cell type enhanced	Detected in many		Mesothelial cells: 195.7;Proximal enterocytes: 570.9;Undifferentiated cells: 124.6	Low cancer specificity	Detected in all			Low region specificity	Detected in all			Not detected in immune cells	Not detected			Not detected	Not detected			Low cancer specificity	Detected in all			Adipose visceral - Mesothelial cells, Heart muscle - Fibroblasts	Not detected	Not detected			Low region specificity	Detected in all
CLDN16	HOMG3, PCLN1	ENSG00000113946	Claudin 16	Q9Y5I7	3	190322541-190412138	Disease related genes, Human disease related genes, Potential drug targets, Predicted membrane proteins, Transporters	Ion transport, Transport		Disease variant, Primary hypomagnesemia	Evidence at protein level	Evidence at protein level	Evidence at protein level	Evidence at protein level	Tissue enriched	Detected in some	6	kidney: 61.3	Cell type enriched	Detected in some	10	Distal tubular cells: 119.9	Group enriched	Detected in many	15	ovarian cancer: 39.8;thyroid cancer: 29.6	Low region specificity	Detected in many			Not detected in immune cells	Not detected			Not detected	Not detected			Group enriched	Detected in many	10	ovarian cancer: 120.3;Uterine cancer: 175.0	Adipose visceral - Mesothelial cells, Kidney - Ascending Loop of Henle cells, Liver - Hepatocytes, Lung - Respiratory ciliated cells, Testis - Early spermatids, Testis - Late spermatids	Not detected	Not detected			Not detected	Not detected
CLDN17	MGC126552, MGC126554	ENSG00000156282	Claudin 17	P56750	21	30165565-30166805	Predicted membrane proteins, Transporters	Ion transport, Transport	Chloride channel, Ion channel		Evidence at protein level	Evidence at protein level	Evidence at protein level	Evidence at protein level	Group enriched	Detected in some	4	cervix: 2.3;esophagus: 6.0;salivary gland: 6.2;vagina: 7.0	Group enriched	Detected in some	4	Early spermatids: 6.5;Suprabasal keratinocytes: 5.7	Cancer enriched	Detected in single	5	head and neck cancer: 2.1	Not detected	Not detected			Not detected in immune cells	Not detected			Not detected	Not detected			Not detected	Not detected			Testis - Early spermatids, Testis - Late spermatids	Not detected	Not detected			Not detected	Not detected
CLDN19		ENSG00000164007	Claudin 19	Q8N6F1	1	42733093-42740254	Disease related genes, Human disease related genes, Potential drug targets, Predicted membrane proteins, Transporters	Sensory transduction, Vision		Disease variant, Primary hypomagnesemia	Evidence at protein level	Evidence at protein level	Evidence at protein level	Evidence at protein level	Tissue enhanced	Detected in some		choroid plexus: 12.5;kidney: 38.1;placenta: 9.4	Cell type enriched	Detected in some	17	Extravillous trophoblasts: 264.0	Cancer enhanced	Detected in some		testis cancer: 2.6	Region enriched	Detected in many	14	choroid plexus: 43.0	Not detected in immune cells	Not detected			Not detected	Not detected			Cancer enhanced	Detected in some		liver cancer: 2.9;testis cancer: 3.2	Kidney - Ascending Loop of Henle cells	Region enhanced	Detected in many		olfactory bulb: 5.4	Region enriched	Detected in all
CLDN22	CLDN21	ENSG00000177300	Claudin 22	Q8N7P3	4	183318100-183320276	Predicted membrane proteins, Transporters				Evidence at protein level	Evidence at transcript level	Evidence at protein level	Evidence at protein level	Tissue enriched	Detected in some	4	salivary gland: 4.7	Cell type enriched	Detected in some	6	Glandular and luminal cells: 55.4	Not detected	Not detected			Not detected	Not detected			Not detected in immune cells	Not detected			Not detected	Not detected			Not detected	Not detected
CLDN23	CLDNL	ENSG00000253958	Claudin 23	Q96B33	8	8701937-8704096	Predicted membrane proteins, Transporters				Evidence at protein level	Evidence at transcript level	Evidence at protein level	Evidence at protein level	Tissue enhanced	Detected in many		intestine: 15.9;stomach 1: 15.2	Cell type enhanced	Detected in many		Distal enterocytes: 337.6;Gastric mucus-secreting cells: 61.9;Paneth cells: 183.6;Proximal enterocytes: 99.7	Low cancer specificity	Detected in all			Region enriched	Detected in some	4	choroid plexus: 4.6	Immune cell enhanced	Detected in some		myeloid DC: 1.3;plasmacytoid DC: 1.4	Low lineage specificity	Detected in single			Low cancer specificity	Detected in many			Pancreas - Ductal cells, Skin - Keratinocyte (granular), Stomach - Gastric mucous cells	Not detected	Not detected			Low region specificity	Detected in all
CLDN3	C7orf1, CPE-R2, CPETR2, HRVP1, RVP1	ENSG00000165215	Claudin 3	O15551	7	73768997-73770270	Cancer-related genes, Disease related genes, Human disease related genes, Potential drug targets, Predicted membrane proteins, Transporters			Cancer-related genes, Williams-Beuren syndrome	Evidence at protein level	Evidence at protein level	Evidence at protein level	Evidence at protein level	Tissue enhanced	Detected in many		intestine: 255.8;thyroid gland: 112.8	Cell type enhanced	Detected in many		Distal enterocytes: 3382.2;Enteroendocrine cells: 1232.2;Glandular and luminal cells: 1710.6;Intestinal goblet cells: 1891.4;Paneth cells: 2536.5;Proximal enterocytes: 3236.9;Undifferentiated cells: 1191.8	Cancer enhanced	Detected in many		ovarian cancer: 529.2	Region enriched	Detected in all	8	choroid plexus: 81.3	Not detected in immune cells	Not detected			Not detected	Not detected			Cancer enhanced	Detected in many		colorectal cancer: 169.1	Colon - Colon enterocytes, Lung - Alveolar cells type 2, Prostate - Prostate glandular cells, Skin - Eccrine sweat gland cells, Stomach - Gastric enteroendocrine cells, Testis - Sertoli cells	Region enhanced	Detected in single		basal ganglia: 1.5
CLDN4	CPE-R, CPETR, CPETR1, hCPE-R, WBSCR8	ENSG00000189143	Claudin 4	O14493	7	73799542-73832690	Cancer-related genes, Disease related genes, Human disease related genes, Potential drug targets, Predicted membrane proteins, Transporters	Ion transport, Transport	Chloride channel, Ion channel	Cancer-related genes, Williams-Beuren syndrome	Evidence at protein level	Evidence at protein level	Evidence at protein level	Evidence at protein level	Tissue enhanced	Detected in many		esophagus: 296.4;urinary bladder: 291.8	Cell type enhanced	Detected in many		Distal enterocytes: 2807.8;Glandular and luminal cells: 2344.4;Ionocytes: 1646.0;Paneth cells: 2199.5;Proximal enterocytes: 1639.3	Low cancer specificity	Detected in many			Region enhanced	Detected in many		choroid plexus: 11.2	Not detected in immune cells	Not detected			Not detected	Not detected			Cancer enhanced	Detected in many		Gallbladder cancer: 992.2	Colon - Colon enterocytes, Liver - Cholangiocyte, Lung - Alveolar cells type 2, Pancreas - Ductal cells, Skin - Keratinocyte (granular)	Not detected	Not detected			Not detected	Not detected
CLDN5	AWAL, BEC1, CPETRL1, TMVCF	ENSG00000184113	Claudin 5	O00501	22	19523024-19527545	Predicted membrane proteins, Transporters				Evidence at protein level	Evidence at protein level	Evidence at protein level	Evidence at protein level	Tissue enhanced	Detected in many		adipose tissue: 425.6;breast: 407.2;choroid plexus: 418.8;lung: 386.5	Group enriched	Detected in many	12	Adipocytes: 2773.0;Endothelial cells: 835.9;Lymphatic endothelial cells: 1261.5	Cancer enriched	Detected in all	4	glioma: 32.0	Low region specificity	Detected in all			Group enriched	Detected in some	24	basophil: 19.0;naive CD4 T-cell: 4.8;neutrophil: 5.9	Group enriched	Detected in many	29	granulocytes: 19.0;T-cells: 4.8	Cancer enhanced	Detected in some		Bone cancer: 6.4;cervical cancer: 13.7	Adipose subcutaneous - Endothelial cells, Adipose visceral - Endothelial cells, Breast - Endothelial cells, Colon - Endothelial cells, Kidney - Endothelial cells, Liver - Vascular Endothelial cells, Prostate - Endothelial cells, Testis - Endothelial cells	Low region specificity	Detected in all			Low region specificity	Detected in all
CLDN7	CEPTRL2, CPETRL2, Hs.84359	ENSG00000181885	Claudin 7	O95471	17	7259903-7263983	Cancer-related genes, Predicted intracellular proteins, Predicted membrane proteins, Transporters			Cancer-related genes	Evidence at protein level	Evidence at protein level	Evidence at protein level	Evidence at protein level	Tissue enhanced	Detected in many		esophagus: 331.7;intestine: 331.7	Cell type enhanced	Detected in many		Distal enterocytes: 1489.3;Intestinal goblet cells: 761.2;Paneth cells: 878.8;Proximal enterocytes: 1331.9	Low cancer specificity	Detected in all			Low region specificity	Detected in many			Low immune cell specificity	Detected in some			Low lineage specificity	Detected in single			Low cancer specificity	Detected in many			Colon - Colon enterocytes, Lung - Alveolar cells type 2, Pancreas - Ductal cells, Skin - Eccrine sweat gland cells	Not detected	Not detected			Low region specificity	Detected in all
CLDN8		ENSG00000156284	Claudin 8	P56748	21	30214006-30216097	Predicted membrane proteins, Transporters				Evidence at protein level	Evidence at transcript level	Evidence at protein level	Evidence at protein level	Tissue enhanced	Detected in many		breast: 66.8;intestine: 49.3;kidney: 66.8;salivary gland: 39.0	Cell type enhanced	Detected in some		Breast glandular cells: 28.3;Collecting duct cells: 194.5;Distal enterocytes: 89.3;Mucus glandular cells: 27.9;Salivary duct cells: 37.1	Cancer enhanced	Detected in many		prostate cancer: 31.0	Not detected	Not detected			Not detected in immune cells	Not detected			Not detected	Not detected			Cancer enhanced	Detected in some		cervical cancer: 10.6;prostate cancer: 8.7	Colon - Colon enterocytes, Kidney - Intercalated cells, Lung - Respiratory ciliated cells, Skin - Eccrine sweat gland cells, Thyroid - Thyroid glandular cells	Not detected	Not detected			Not detected	Not detected
CLDND1	C3orf4, Z38	ENSG00000080822	Claudin domain containing 1	Q9NY35	3	98497912-98523066	Predicted intracellular proteins, Predicted membrane proteins, Transporters				Evidence at protein level	Evidence at transcript level	Evidence at protein level	Evidence at protein level	Tissue enriched	Detected in all	13	brain: 1378.2	Cell type enhanced	Detected in all		Oligodendrocytes: 535.4	Low cancer specificity	Detected in all			Low region specificity	Detected in all			Low immune cell specificity	Detected in all			Low lineage specificity	Detected in all			Low cancer specificity	Detected in all			Testis - Early spermatids	Low region specificity	Detected in all			Low region specificity	Detected in all
CLEC12A	CD371, CLL-1, DCAL-2, MICL	ENSG00000172322	C-type lectin domain family 12 member A	Q5QGZ9	12	9951316-9995694	CD markers, Predicted intracellular proteins, Predicted membrane proteins, Transporters		Receptor		Evidence at protein level	Evidence at protein level	Evidence at protein level	Evidence at protein level	Tissue enhanced	Detected in many		bone marrow: 78.8;lymphoid tissue: 21.6	Cell type enhanced	Detected in some		granulocytes: 40.1;Hofbauer cells: 63.8;Kupffer cells: 96.9;Macrophages: 119.6;monocytes: 183.0	Low cancer specificity	Detected in many			Low region specificity	Detected in all			Immune cell enhanced	Detected in many		eosinophil: 203.3	Group enriched	Detected in many	37	dendritic cells: 72.7;granulocytes: 203.3;monocytes: 137.1	Cancer enriched	Detected in some	16	Leukemia: 21.6	Stomach - Macrophages	Region enriched	Detected in single	7	basal ganglia: 6.2	Low region specificity	Detected in single
CLEC4M	CD209L, CD299, DC-SIGN2, DC-SIGNR, DCSIGNR, HP10347, LSIGN	ENSG00000104938	C-type lectin domain family 4 member M	Q9H2X3	19	7763210-7769605	CD markers, Predicted intracellular proteins, Predicted membrane proteins, Transporters	Adaptive immunity, Endocytosis, Host-virus interaction, Immunity, Innate immunity	Host cell receptor for virus entry, Receptor		Evidence at protein level	Evidence at protein level	Evidence at protein level	Evidence at protein level	Group enriched	Detected in some	5	liver: 60.8;lymphoid tissue: 16.0	Cell type enhanced	Detected in some		Endothelial cells: 21.8;Fibroblasts: 41.6;Granulosa cells: 32.9;Kupffer cells: 19.0;Sertoli cells: 40.8	Not detected	Not detected			Low region specificity	Detected in some			Not detected in immune cells	Not detected			Not detected	Not detected			Not detected	Not detected
CLIC1	CLCNL1, G6, NCC27, p64CLCP	ENSG00000213719	Chloride intracellular channel 1	O00299	6	31730581-31739763	Cancer-related genes, Plasma proteins, Predicted intracellular proteins, Transporters	Ion transport, Transport	Chloride channel, Ion channel, Voltage-gated channel	Cancer-related genes	Evidence at protein level	Evidence at protein level	Evidence at protein level	Evidence at protein level	Low tissue specificity	Detected in all			Cell type enhanced	Detected in many		Langerhans cells: 1604.3	Low cancer specificity	Detected in all			Low region specificity	Detected in all			Low immune cell specificity	Detected in all			Low lineage specificity	Detected in all			Low cancer specificity	Detected in all			Skin - Keratinocyte (other)	Low region specificity	Detected in all			Low region specificity	Detected in all
CLIC2	CLCNL2, XAP121	ENSG00000155962	Chloride intracellular channel 2	O15247	X	155276211-155334657	Disease related genes, Human disease related genes, Potential drug targets, Predicted intracellular proteins, Transporters	Ion transport, Transport	Chloride channel, Ion channel, Voltage-gated channel	Disease variant, Intellectual disability	Evidence at protein level	Evidence at protein level	Evidence at protein level	Evidence at protein level	Low tissue specificity	Detected in all			Cell type enhanced	Detected in many		Adipocytes: 50.6;Alveolar cells type 1: 78.1;Alveolar cells type 2: 45.4;Endothelial cells: 53.4;Kupffer cells: 70.7;Langerhans cells: 139.4;Lymphatic endothelial cells: 49.3;Schwann cells: 72.4	Cancer enhanced	Detected in all		thyroid cancer: 18.7	Low region specificity	Detected in all			Group enriched	Detected in many	5	intermediate monocyte: 18.6;myeloid DC: 48.0;non-classical monocyte: 14.4	Group enriched	Detected in many	16	dendritic cells: 48.0;monocytes: 18.6	Cancer enhanced	Detected in many		Myeloma: 33.4	Breast - Endothelial cells, Kidney - Endothelial cells, Pancreas - Endothelial cells, Skeletal muscle - Endothelial cells, Skin - Endothelial cells					Low region specificity	Detected in all
CLIC3		ENSG00000169583	Chloride intracellular channel 3	O95833	9	136994608-136996568	Plasma proteins, Predicted intracellular proteins, Transporters	Ion transport, Transport	Chloride channel, Ion channel, Voltage-gated channel		Evidence at protein level	Evidence at protein level	Evidence at protein level	Evidence at protein level	Tissue enhanced	Detected in many		esophagus: 308.1;skin 1: 118.3;thyroid gland: 106.3;vagina: 128.2	Cell type enhanced	Detected in many		Alveolar cells type 1: 782.5;Cytotrophoblasts: 783.7;dendritic cells: 743.8;Extravillous trophoblasts: 1439.7;NK-cells: 469.6;Suprabasal keratinocytes: 979.3;Syncytiotrophoblasts: 2193.7	Cancer enhanced	Detected in many		thyroid cancer: 130.8	Low region specificity	Detected in all			Immune cell enriched	Detected in many	9	plasmacytoid DC: 2643.0	Lineage enriched	Detected in all	9	dendritic cells: 2643.0	Low cancer specificity	Detected in many			Adipose visceral - Mesothelial cells, Liver - NK-cells (Liver), Lung - Alveolar cells type 1	Low region specificity	Detected in many			Low region specificity	Detected in all
CLIC4	CLIC4L, DKFZP566G223, H1, huH1, P64H1	ENSG00000169504	Chloride intracellular channel 4	Q9Y696	1	24745382-24844321	Predicted intracellular proteins, Transporters	Ion transport, Transport	Chloride channel, Ion channel, Voltage-gated channel		Evidence at protein level	Evidence at protein level	Evidence at protein level	Evidence at protein level	Low tissue specificity	Detected in all			Cell type enhanced	Detected in many		Cardiomyocytes: 232.3;Extravillous trophoblasts: 235.5;Proximal tubular cells: 314.3;Schwann cells: 290.9	Low cancer specificity	Detected in all			Low region specificity	Detected in all			Immune cell enhanced	Detected in many		memory B-cell: 13.5;naive B-cell: 11.9	Low lineage specificity	Detected in many			Low cancer specificity	Detected in all			Prostate - Smooth muscle cells, Skeletal muscle - Endothelial cells, Skin - Endothelial cells	Low region specificity	Detected in all			Low region specificity	Detected in all
CLIC5	DFNB102	ENSG00000112782	Chloride intracellular channel 5	Q9NZA1	6	45880827-46080348	Disease related genes, Human disease related genes, Potential drug targets, Predicted intracellular proteins, Transporters	Hearing, Ion transport, Sensory transduction, Transport, Vision	Chloride channel, Ion channel, Voltage-gated channel	Deafness, Non-syndromic deafness	Evidence at protein level	Evidence at protein level	Evidence at protein level	Evidence at protein level	Tissue enhanced	Detected in many		heart muscle: 99.1;skeletal muscle: 279.4;tongue: 94.6	Cell type enhanced	Detected in many		Alveolar cells type 1: 397.8;Cardiomyocytes: 248.7;Distal enterocytes: 93.6;Late spermatids: 105.5;Proximal enterocytes: 114.6	Cancer enhanced	Detected in many		ovarian cancer: 11.6	Low region specificity	Detected in all			Immune cell enhanced	Detected in some		MAIT T-cell: 5.1	Lineage enriched	Detected in single	17	T-cells: 5.1	Cancer enhanced	Detected in many		colorectal cancer: 11.2;ovarian cancer: 13.8	Breast - Endothelial cells, Kidney - Podocytes, Lung - Alveolar cells type 1, Skeletal muscle - Skeletal myocytes, Testis - Early spermatids, Testis - Late spermatids	Low region specificity	Detected in all			Low region specificity	Detected in all
CLIC6	CLIC1L, CLIC5	ENSG00000159212	Chloride intracellular channel 6	Q96NY7	21	34668994-34718227	Predicted intracellular proteins, Transporters	Ion transport, Transport	Chloride channel, Ion channel, Voltage-gated channel		Evidence at protein level	Evidence at protein level	Evidence at transcript level	Evidence at protein level	Group enriched	Detected in many	10	choroid plexus: 421.9;stomach 1: 134.7	Cell type enhanced	Detected in many		Alveolar cells type 2: 21.9;Cholangiocytes: 30.5;Ciliated cells: 56.6;Club cells: 38.4;Gastric mucus-secreting cells: 32.4;Ionocytes: 23.9;Mucus glandular cells: 22.6	Low cancer specificity	Detected in many			Region enriched	Detected in all	21	choroid plexus: 505.7	Not detected in immune cells	Not detected			Not detected	Not detected			Cancer enhanced	Detected in some		breast cancer: 4.4;lung cancer: 2.8	Heart muscle - Cardiomyocytes, Liver - Cholangiocyte, Lung - Respiratory ciliated cells, Stomach - Parietal cells	Low region specificity	Detected in all			Low region specificity	Detected in all
CLINT1	CLINT, ENTH, EPNR, KIAA0171	ENSG00000113282	Clathrin interactor 1	Q14677	5	157785743-157859145	Plasma proteins, Predicted intracellular proteins, Transporters	Endocytosis			Evidence at protein level	Evidence at protein level	Evidence at protein level	Evidence at protein level	Low tissue specificity	Detected in all			Low cell type specificity	Detected in all			Low cancer specificity	Detected in all			Low region specificity	Detected in all			Immune cell enriched	Detected in all	4	basophil: 751.5	Lineage enriched	Detected in all	10	granulocytes: 751.5	Low cancer specificity	Detected in all			Lung - Alveolar cells type 2, Thyroid - Thyroid glandular cells	Low region specificity	Detected in all			Low region specificity	Detected in all
CLN3	BTN1, BTS, JNCL	ENSG00000188603	CLN3 lysosomal/endosomal transmembrane protein, battenin	Q13286	16	28474111-28495575	Disease related genes, Human disease related genes, Potential drug targets, Predicted intracellular proteins, Predicted membrane proteins, Transporters	Transport		Disease variant, Neurodegeneration, Neuronal ceroid lipofuscinosis	Evidence at protein level	Evidence at transcript level	Evidence at protein level	Evidence at protein level	Low tissue specificity	Detected in all			Low cell type specificity	Detected in many			Low cancer specificity	Detected in all			Low region specificity	Detected in all			Low immune cell specificity	Detected in all			Low lineage specificity	Detected in all			Low cancer specificity	Detected in all			Breast - Breast glandular cells	Low region specificity	Detected in all			Low region specificity	Detected in all
CLN6	FLJ20561, HsT18960, nclf	ENSG00000128973	CLN6 transmembrane ER protein	Q9NWW5	15	68206992-68257211	Disease related genes, Human disease related genes, Potential drug targets, Predicted intracellular proteins, Predicted membrane proteins, Transporters			Disease variant, Neurodegeneration, Neuronal ceroid lipofuscinosis	Evidence at protein level	Evidence at protein level	Evidence at protein level	Evidence at protein level	Low tissue specificity	Detected in all			Cell type enriched	Detected in many	4	Bipolar cells: 109.0	Low cancer specificity	Detected in all			Low region specificity	Detected in all			Low immune cell specificity	Detected in many			Low lineage specificity	Detected in all			Low cancer specificity	Detected in all			Adipose subcutaneous - Macrophages, Lung - Macrophages, Stomach - Mitotic cells (Stomach)	Low region specificity	Detected in all			Low region specificity	Detected in all
CLNS1A	CLCI, ICln	ENSG00000074201	Chloride nucleotide-sensitive channel 1A	P54105	11	77514936-77637794	Predicted intracellular proteins, Transporters	mRNA processing, mRNA splicing			Evidence at protein level	Evidence at protein level	Evidence at protein level	Evidence at protein level	Low tissue specificity	Detected in all			Low cell type specificity	Detected in all			Low cancer specificity	Detected in all			Low region specificity	Detected in all			Low immune cell specificity	Detected in all			Low lineage specificity	Detected in all			Low cancer specificity	Detected in all			Thyroid - Thyroid glandular cells	Low region specificity	Detected in all			Low region specificity	Detected in all
CLPTM1		ENSG00000104853	CLPTM1 regulator of GABA type A receptor forward trafficking	O96005	19	44954585-44993341	Predicted intracellular proteins, Predicted membrane proteins, Transporters	Differentiation	Developmental protein		Evidence at protein level	Evidence at transcript level	Evidence at protein level	Evidence at protein level	Low tissue specificity	Detected in all			Low cell type specificity	Detected in all			Low cancer specificity	Detected in all			Low region specificity	Detected in all			Low immune cell specificity	Detected in all			Low lineage specificity	Detected in all			Low cancer specificity	Detected in all			Adipose visceral - Adipocytes (Visceral), Thyroid - Thyroid glandular cells	Low region specificity	Detected in all			Low region specificity	Detected in all
CLPTM1L	CRR9, FLJ14400	ENSG00000049656	CLPTM1 like	Q96KA5	5	1317752-1345099	Predicted membrane proteins, Transporters	Apoptosis, Lipid transport, Transport		Disease variant	Evidence at protein level	Evidence at transcript level	Evidence at protein level	Evidence at protein level	Low tissue specificity	Detected in all			Cell type enhanced	Detected in all		Alveolar cells type 1: 246.9;Plasma cells: 206.8	Low cancer specificity	Detected in all			Low region specificity	Detected in all			Low immune cell specificity	Detected in all			Low lineage specificity	Detected in all			Low cancer specificity	Detected in all			Adipose subcutaneous - Adipocytes (Subcutaneous), Testis - Spermatocytes, Testis - Spermatogonia	Low region specificity	Detected in all			Low region specificity	Detected in all
CLRN1	RP61, USH3, USH3A	ENSG00000163646	Clarin 1	P58418	3	150926163-150972727	Disease related genes, Human disease related genes, Potential drug targets, Predicted intracellular proteins, Predicted membrane proteins, Transporters	Hearing, Sensory transduction, Vision		Deafness, Disease variant, Retinitis pigmentosa, Usher syndrome	Evidence at protein level	Evidence at transcript level	Evidence at protein level	Evidence at protein level	Group enriched	Detected in some	7	adrenal gland: 4.8;retina: 12.4	Cell type enriched	Detected in some	24	Muller glia cells: 138.5	Not detected	Not detected			Low region specificity	Detected in all			Not detected in immune cells	Not detected			Not detected	Not detected			Not detected	Not detected				Low region specificity	Detected in some			Not detected	Not detected
CLRN2	DFNB117	ENSG00000249581	Clarin 2	A0PK11	4	17515165-17527104	Disease related genes, Human disease related genes, Potential drug targets, Predicted membrane proteins, Transporters	Hearing		Deafness, Disease variant, Non-syndromic deafness	Evidence at protein level	No human protein/transcript evidence	Evidence at protein level	Evidence at protein level	Not detected	Not detected			Not detected	Not detected			Not detected	Not detected			Not detected	Not detected			Not detected in immune cells	Not detected			Not detected	Not detected			Not detected	Not detected				Low region specificity	Detected in single			Not detected	Not detected
CLRN3	MGC32871, TMEM12, USH3AL1	ENSG00000180745	Clarin 3	Q8NCR9	10	127877841-127892941	Predicted membrane proteins, Transporters				Evidence at protein level	Evidence at transcript level	Evidence at protein level	Evidence at protein level	Group enriched	Detected in some	5	intestine: 86.6;kidney: 42.3;liver: 77.4	Cell type enhanced	Detected in some		Distal enterocytes: 95.1;Enteroendocrine cells: 53.4;Hepatocytes: 40.4;Intestinal goblet cells: 81.5;Paneth cells: 77.2;Proximal enterocytes: 153.7;Proximal tubular cells: 55.2;Undifferentiated cells: 34.3	Cancer enhanced	Detected in many		colorectal cancer: 45.3;renal cancer: 30.0	Not detected	Not detected			Not detected in immune cells	Not detected			Not detected	Not detected			Group enriched	Detected in many	5	colorectal cancer: 37.8;Gastric cancer: 20.8	Colon - Colon enterocytes, Kidney - Proximal tubular cells, Liver - Hepatocytes, Pancreas - Ductal cells	Not detected	Not detected			Low region specificity	Detected in many
CLTA	Lca	ENSG00000122705	Clathrin light chain A	P09496	9	36190856-36304781	Plasma proteins, Predicted intracellular proteins, Transporters	Cell cycle, Cell division, Mitosis			Evidence at protein level	Evidence at protein level	Evidence at protein level	Evidence at protein level	Low tissue specificity	Detected in all			Cell type enhanced	Detected in all		Syncytiotrophoblasts: 1266.7	Low cancer specificity	Detected in all			Low region specificity	Detected in all			Low immune cell specificity	Detected in all			Low lineage specificity	Detected in all			Low cancer specificity	Detected in all				Low region specificity	Detected in all			Low region specificity	Detected in all
CLTB	Lcb	ENSG00000175416	Clathrin light chain B	P09497	5	176392501-176416539	Plasma proteins, Predicted intracellular proteins, Transporters				Evidence at protein level	Evidence at protein level	Evidence at protein level	Evidence at protein level	Low tissue specificity	Detected in all			Cell type enhanced	Detected in all		Distal enterocytes: 798.8;Extravillous trophoblasts: 687.0;Suprabasal keratinocytes: 1123.1	Low cancer specificity	Detected in all			Low region specificity	Detected in all			Low immune cell specificity	Detected in all			Low lineage specificity	Detected in all			Low cancer specificity	Detected in all			Prostate - Smooth muscle cells	Low region specificity	Detected in all			Low region specificity	Detected in all
CLTC	CLTCL2, Hc	ENSG00000141367	Clathrin heavy chain	Q00610	17	59619684-59696956	Cancer-related genes, Disease related genes, Human disease related genes, Plasma proteins, Potential drug targets, Predicted intracellular proteins, Transporters	Autophagy, Cell cycle, Cell division, Mitosis		Cancer-related genes, Disease variant, Intellectual disability	Evidence at protein level	Evidence at protein level	Evidence at protein level	Evidence at protein level	Low tissue specificity	Detected in all			Low cell type specificity	Detected in all			Low cancer specificity	Detected in all			Low region specificity	Detected in all			Low immune cell specificity	Detected in all			Low lineage specificity	Detected in all			Low cancer specificity	Detected in all				Low region specificity	Detected in all			Low region specificity	Detected in all
CLTCL1	CHC22, CLH22, CLTCL, CLTD	ENSG00000070371	Clathrin heavy chain like 1	P53675	22	19179473-19291719	Cancer-related genes, Plasma proteins, Predicted intracellular proteins, Transporters			Cancer-related genes	Evidence at protein level	Evidence at protein level	Evidence at protein level	Evidence at protein level	Group enriched	Detected in many	6	skeletal muscle: 180.8;testis: 45.9;tongue: 59.0	Cell type enhanced	Detected in many		Early spermatids: 13.8;Late spermatids: 19.4;Oligodendrocyte precursor cells: 11.8;Oligodendrocytes: 11.6;Skeletal myocytes: 15.6;Spermatocytes: 12.5	Low cancer specificity	Detected in many			Low region specificity	Detected in all			Group enriched	Detected in some	8	classical monocyte: 2.1;neutrophil: 5.2	Group enriched	Detected in many	20	granulocytes: 5.2;monocytes: 2.1	Low cancer specificity	Detected in all			Breast - Adipocytes (Breast), Testis - Early spermatids
CLTRN	NX17, TMEM27	ENSG00000147003	Collectrin, amino acid transport regulator	Q9HBJ8	X	15627318-15675012	Metabolic proteins, Predicted membrane proteins, Transporters				Evidence at protein level	Evidence at protein level	Evidence at protein level	Evidence at protein level	Tissue enriched	Detected in many	8	kidney: 468.7	Cell type enriched	Detected in many	22	Proximal tubular cells: 673.6	Cancer enriched	Detected in many	35	renal cancer: 106.2	Region enriched	Detected in all	14	choroid plexus: 36.5	Not detected in immune cells	Not detected			Not detected	Not detected			Low cancer specificity	Detected in many			Heart muscle - Cardiomyocytes, Kidney - Proximal tubular cells, Liver - Hepatocytes, Thyroid - Thyroid glandular cells	Low region specificity	Detected in single			Low region specificity	Detected in many
CMKLR1	RVER1	ENSG00000174600	Chemerin chemokine-like receptor 1	Q99788	12	108288044-108339317	G-protein coupled receptors, Predicted membrane proteins, Transporters		G-protein coupled receptor, Receptor, Transducer		Evidence at protein level	Evidence at transcript level	Evidence at protein level	Evidence at protein level	Tissue enhanced	Detected in many		lymphoid tissue: 33.4	Cell type enhanced	Detected in some		dendritic cells: 18.6;Hofbauer cells: 28.9;Kupffer cells: 51.1;Macrophages: 29.6;Microglial cells: 37.6;NK-cells: 16.5	Low cancer specificity	Detected in all			Low region specificity	Detected in all			Immune cell enhanced	Detected in many		intermediate monocyte: 14.6;plasmacytoid DC: 18.2	Group enriched	Detected in many	22	dendritic cells: 18.2;monocytes: 14.6;T-cells: 7.1	Low cancer specificity	Detected in some			Breast - Macrophages, Heart muscle - Fibroblasts, Liver - Kupffer cells, Skeletal muscle - Fibroblasts	Low region specificity	Detected in all			Low region specificity	Detected in all
CMTM1	CKLFH, CKLFH1a, CKLFSF1	ENSG00000089505	CKLF like MARVEL transmembrane domain containing 1	Q8IZ96	16	66566393-66579137	Predicted intracellular proteins, Predicted membrane proteins, Transporters	Chemotaxis	Cytokine		Evidence at protein level	Evidence at transcript level	Evidence at transcript level	Evidence at protein level	Tissue enriched	Detected in many	10	testis: 30.4	Group enriched	Detected in some	5	Early spermatids: 56.6;Late spermatids: 111.1	Low cancer specificity	Detected in many			Low region specificity	Detected in all			Group enriched	Detected in many	4	basophil: 8.8;eosinophil: 6.2;neutrophil: 7.1	Lineage enriched	Detected in many	5	granulocytes: 8.8	Low cancer specificity	Detected in many			Testis - Early spermatids, Testis - Late spermatids	Not detected	Not detected
CMTM4	CKLFSF4	ENSG00000183723	CKLF like MARVEL transmembrane domain containing 4	Q8IZR5	16	66614750-66696743	Predicted membrane proteins, Transporters				Evidence at protein level	Evidence at protein level	Evidence at protein level	Evidence at protein level	Low tissue specificity	Detected in all			Cell type enhanced	Detected in many		Alveolar cells type 1: 79.4;Distal enterocytes: 77.6;Excitatory neurons: 65.7	Low cancer specificity	Detected in all			Low region specificity	Detected in all			Not detected in immune cells	Not detected			Not detected	Not detected			Low cancer specificity	Detected in all			Breast - Breast glandular cells, Thyroid - Thyroid glandular cells	Low region specificity	Detected in all			Low region specificity	Detected in all
CMTM5	CKLFSF5, FLJ37521	ENSG00000166091	CKLF like MARVEL transmembrane domain containing 5	Q96DZ9	14	23376773-23379772	Predicted membrane proteins, Transporters	Chemotaxis	Cytokine		Evidence at protein level	Evidence at protein level	Evidence at protein level	Evidence at protein level	Tissue enriched	Detected in many	12	brain: 253.1	Cell type enhanced	Detected in some		Melanocytes: 20.6;Muller glia cells: 27.7;Oligodendrocyte precursor cells: 19.3;Oligodendrocytes: 98.9;Schwann cells: 77.7	Group enriched	Detected in some	37	glioma: 8.4;melanoma: 3.4	Low region specificity	Detected in all			Immune cell enriched	Detected in some	5	basophil: 20.8	Lineage enriched	Detected in many	19	granulocytes: 20.8	Cancer enhanced	Detected in some		Leukemia: 7.4;skin cancer: 3.5	Adipose subcutaneous - Smooth muscle cells, Colon - Enteric glia cells, Skin - Smooth muscle cells, Stomach - Fibroblasts, Thyroid - Fibroblasts	Low region specificity	Detected in all			Low region specificity	Detected in all
CMTM7	CKLFSF7, FLJ30992	ENSG00000153551	CKLF like MARVEL transmembrane domain containing 7	Q96FZ5	3	32391698-32483067	Predicted membrane proteins, Transporters	Chemotaxis	Cytokine		Evidence at protein level	Evidence at transcript level	Evidence at protein level	Evidence at protein level	Low tissue specificity	Detected in many			Cell type enhanced	Detected in many		Hofbauer cells: 132.0;Kupffer cells: 106.8;Langerhans cells: 120.0;monocytes: 165.2	Low cancer specificity	Detected in all			Low region specificity	Detected in all			Low immune cell specificity	Detected in all			Low lineage specificity	Detected in all			Low cancer specificity	Detected in all			Adipose subcutaneous - Macrophages, Adipose visceral - Macrophages	Low region specificity	Detected in all			Low region specificity	Detected in all
CNGA1	CNCG, CNCG1, CNG1, RCNC1, RCNCa, RP49	ENSG00000198515	Cyclic nucleotide gated channel subunit alpha 1	P29973	4	47935977-48016681	Disease related genes, Human disease related genes, Potential drug targets, Predicted intracellular proteins, Predicted membrane proteins, Transporters, Voltage-gated ion channels	Ion transport, Sensory transduction, Transport, Vision	Ion channel, Ligand-gated ion channel	Disease variant, Retinitis pigmentosa	Evidence at protein level	Evidence at protein level	Evidence at protein level	Evidence at protein level	Tissue enriched	Detected in many	11	retina: 256.4	Cell type enriched	Detected in many	4	Rod photoreceptor cells: 908.7	Cancer enhanced	Detected in many		urothelial cancer: 4.5	Low region specificity	Detected in all			Not detected in immune cells	Not detected			Not detected	Not detected			Low cancer specificity	Detected in many			Liver - Hepatocytes	Region enhanced	Detected in single		basal ganglia: 1.1	Not detected	Not detected
CNGA3	ACHM2, CCNC1, CCNCa, CNCG3, CNG3	ENSG00000144191	Cyclic nucleotide gated channel subunit alpha 3	Q16281	2	98346188-98398601	Disease related genes, Human disease related genes, Potential drug targets, Predicted membrane proteins, Transporters, Voltage-gated ion channels	Ion transport, Sensory transduction, Transport, Vision	Ion channel, Ligand-gated ion channel	Disease variant, Leber congenital amaurosis	Evidence at protein level	Evidence at transcript level	Evidence at protein level	Evidence at protein level	Tissue enhanced	Detected in some		choroid plexus: 4.8;intestine: 4.1;pituitary gland: 9.9;retina: 5.7	Cell type enriched	Detected in some	11	Cone photoreceptor cells: 34.0	Cancer enriched	Detected in some	9	glioma: 7.9	Low region specificity	Detected in many			Not detected in immune cells	Not detected			Not detected	Not detected			Cancer enriched	Detected in single	4	Neuroblastoma: 1.5	Lung - Respiratory ciliated cells, Pancreas - Alpha cells, Pancreas - Beta cells, Testis - Early spermatids	Group enriched	Detected in some	6	basal ganglia: 1.8;hypothalamus: 1.9	Not detected	Not detected
[truncated: 1,709 more rows]
[truncated: 39 more columns]
