# Supplementary material for: Determining expression changes of ANO7 and SLC38A4 membrane transporters in colorectal cancer
Source: Heliyon. 2024 Jul 11;10(14):e34464. doi: 10.1016/j.heliyon.2024.e34464 (PMC11305260; doi:10.1016/j.heliyon.2024.e34464)
Supplement: Multimedia component 4 [file mmc4.xlsx]

## Sheet: candidate transporter
ensembleid
ENSG00000094914
ENSG00000181409
ENSG00000165029
ENSG00000154263
ENSG00000144452
ENSG00000107331
ENSG00000167972
ENSG00000198691
ENSG00000154265
ENSG00000154262
ENSG00000064687
ENSG00000141338
ENSG00000154258
ENSG00000085563
ENSG00000135776
ENSG00000073734
ENSG00000005471
ENSG00000004846
ENSG00000115657
ENSG00000131269
ENSG00000197150
ENSG00000150967
ENSG00000103222
ENSG00000124574
ENSG00000121270
ENSG00000023839
ENSG00000108846
ENSG00000125257
ENSG00000114770
ENSG00000091262
ENSG00000006071
ENSG00000069431
ENSG00000101986
ENSG00000173208
ENSG00000117528
ENSG00000119688
ENSG00000164163
ENSG00000204574
ENSG00000033050
ENSG00000161204
ENSG00000160179
ENSG00000118777
ENSG00000172350
ENSG00000138075
ENSG00000143921
ENSG00000129968
ENSG00000107897
ENSG00000130234
ENSG00000100813
ENSG00000077522
ENSG00000137845
ENSG00000073670
ENSG00000148848
ENSG00000151694
ENSG00000042980
ENSG00000154734
ENSG00000158859
ENSG00000078549
ENSG00000121753
ENSG00000135298
ENSG00000174837
ENSG00000123146
ENSG00000173698
ENSG00000117114
ENSG00000150471
ENSG00000162618
ENSG00000164199
ENSG00000181092
ENSG00000159346
ENSG00000006831
ENSG00000163485
ENSG00000128271
ENSG00000150594
ENSG00000043591
ENSG00000169252
ENSG00000204305
ENSG00000188157
ENSG00000144891
ENSG00000153207
ENSG00000168710
ENSG00000100591
ENSG00000146416
ENSG00000179841
ENSG00000142208
ENSG00000170017
ENSG00000181754
ENSG00000029534
ENSG00000145362
ENSG00000154122
ENSG00000151458
ENSG00000131620
ENSG00000160746
ENSG00000047617
ENSG00000134343
ENSG00000151572
ENSG00000171714
ENSG00000177119
ENSG00000146205
ENSG00000185101
ENSG00000135046
ENSG00000122359
ENSG00000182718
ENSG00000164111
ENSG00000197043
ENSG00000100280
ENSG00000166747
ENSG00000072958
ENSG00000106367
ENSG00000196961
ENSG00000183020
ENSG00000006125
ENSG00000161203
ENSG00000042753
ENSG00000134262
ENSG00000081014
ENSG00000221838
ENSG00000100478
ENSG00000120868
ENSG00000107282
ENSG00000034053
ENSG00000117362
ENSG00000138613
ENSG00000134817
ENSG00000100342
ENSG00000184831
ENSG00000142192
ENSG00000240583
ENSG00000178301
ENSG00000184945
ENSG00000167580
ENSG00000161798
ENSG00000086159
ENSG00000165269
ENSG00000103375
ENSG00000103569
ENSG00000144746
ENSG00000137486
ENSG00000141480
ENSG00000113369
ENSG00000173409
ENSG00000198363
ENSG00000152092
ENSG00000123395
ENSG00000145782
ENSG00000175224
ENSG00000126775
ENSG00000085978
ENSG00000168010
ENSG00000110046
ENSG00000066739
ENSG00000144848
ENSG00000168397
ENSG00000130734
ENSG00000057663
ENSG00000197548
ENSG00000198925
ENSG00000181652
ENSG00000198513
ENSG00000119787
ENSG00000184743
ENSG00000206190
ENSG00000145246
ENSG00000068650
ENSG00000058063
ENSG00000101974
ENSG00000075673
ENSG00000105726
ENSG00000159363
ENSG00000127249
ENSG00000163399
ENSG00000018625
ENSG00000105409
ENSG00000143153
ENSG00000069849
ENSG00000174437
ENSG00000070961
ENSG00000157087
ENSG00000058668
ENSG00000017260
ENSG00000064270
ENSG00000071553
ENSG00000182220
ENSG00000033627
ENSG00000105929
ENSG00000159720
ENSG00000114573
ENSG00000116039
ENSG00000147416
ENSG00000155097
ENSG00000143882
ENSG00000131100
ENSG00000128524
ENSG00000136888
ENSG00000047249
ENSG00000165240
ENSG00000123191
ENSG00000124406
ENSG00000081923
ENSG00000054793
ENSG00000126895
ENSG00000166710
ENSG00000186318
ENSG00000182240
ENSG00000030110
ENSG00000176788
ENSG00000087088
ENSG00000075790
ENSG00000185825
ENSG00000171791
ENSG00000171552
ENSG00000153094
ENSG00000129473
ENSG00000258643
ENSG00000074582
ENSG00000168398
ENSG00000167995
ENSG00000039987
ENSG00000127325
ENSG00000142959
ENSG00000176171
ENSG00000104765
ENSG00000176720
ENSG00000101425
ENSG00000078898
ENSG00000184992
ENSG00000078725
ENSG00000198797
ENSG00000168000
ENSG00000172270
ENSG00000130303
ENSG00000112276
ENSG00000108561
ENSG00000240654
ENSG00000172375
ENSG00000164096
ENSG00000197405
ENSG00000039537
ENSG00000107159
ENSG00000160325
ENSG00000158966
ENSG00000141837
ENSG00000151067
ENSG00000157388
ENSG00000102001
ENSG00000196557
ENSG00000100346
ENSG00000081248
ENSG00000153956
ENSG00000007402
ENSG00000157445
ENSG00000151062
ENSG00000165995
ENSG00000167535
ENSG00000182389
ENSG00000075461
ENSG00000105605
ENSG00000142408
ENSG00000172137
ENSG00000110680
ENSG00000064989
ENSG00000138172
ENSG00000183128
ENSG00000178033
ENSG00000188820
ENSG00000148660
ENSG00000164615
ENSG00000164047
ENSG00000108349
ENSG00000143318
ENSG00000036828
ENSG00000175294
ENSG00000166762
ENSG00000152705
ENSG00000133962
ENSG00000179397
ENSG00000099338
ENSG00000105974
ENSG00000101997
ENSG00000108588
ENSG00000125633
ENSG00000136999
ENSG00000134057
ENSG00000157456
ENSG00000170458
ENSG00000177697
ENSG00000198821
ENSG00000198087
ENSG00000135218
ENSG00000198851
ENSG00000010610
ENSG00000196776
ENSG00000143119
ENSG00000135404
ENSG00000019582
ENSG00000110651
ENSG00000010278
ENSG00000117399
ENSG00000105401
ENSG00000170312
ENSG00000075275
ENSG00000134255
ENSG00000087237
ENSG00000001626
ENSG00000187446
ENSG00000138435
ENSG00000129749
ENSG00000175344
ENSG00000170175
ENSG00000160716
ENSG00000135902
ENSG00000108556
ENSG00000196811
ENSG00000185043
ENSG00000136026
ENSG00000016490
ENSG00000016602
ENSG00000121940
ENSG00000188037
ENSG00000114859
ENSG00000073464
ENSG00000103249
ENSG00000163347
ENSG00000106404
ENSG00000113946
ENSG00000253958
ENSG00000165215
ENSG00000189143
ENSG00000184113
ENSG00000181885
ENSG00000156284
ENSG00000080822
ENSG00000213719
ENSG00000155962
ENSG00000169583
ENSG00000169504
ENSG00000112782
ENSG00000159212
ENSG00000113282
ENSG00000188603
ENSG00000128973
ENSG00000074201
ENSG00000104853
ENSG00000180745
ENSG00000122705
ENSG00000175416
ENSG00000141367
ENSG00000070371
ENSG00000147003
ENSG00000174600
ENSG00000089505
ENSG00000183723
ENSG00000166091
ENSG00000153551
ENSG00000198515
ENSG00000144191
ENSG00000070729
ENSG00000100528
ENSG00000174871
ENSG00000143786
ENSG00000119946
ENSG00000148842
ENSG00000168763
ENSG00000158158
ENSG00000118432
ENSG00000188822
ENSG00000184144
ENSG00000100473
ENSG00000145244
ENSG00000133983
ENSG00000163626
ENSG00000131143
ENSG00000131055
ENSG00000178741
ENSG00000135940
ENSG00000160471
ENSG00000161281
ENSG00000127184
ENSG00000176340
ENSG00000047457
ENSG00000110090
ENSG00000095321
ENSG00000113851
ENSG00000005469
ENSG00000124207
ENSG00000160213
ENSG00000134030
ENSG00000198561
ENSG00000040531
ENSG00000119929
ENSG00000154639
ENSG00000161921
ENSG00000121966
ENSG00000008283
ENSG00000051523
ENSG00000165168
ENSG00000071967
ENSG00000161544
ENSG00000173198
ENSG00000129562
ENSG00000173402
ENSG00000272886
ENSG00000164935
ENSG00000244038
ENSG00000168872
ENSG00000157349
ENSG00000198563
ENSG00000215301
ENSG00000164825
ENSG00000171711
ENSG00000136986
ENSG00000072849
ENSG00000099958
ENSG00000185000
ENSG00000075711
ENSG00000132535
ENSG00000198947
ENSG00000104093
ENSG00000148719
ENSG00000164031
ENSG00000087470
ENSG00000079805
ENSG00000175497
ENSG00000130226
ENSG00000136048
ENSG00000156171
ENSG00000149295
ENSG00000134769
ENSG00000137857
ENSG00000140279
ENSG00000135636
ENSG00000149547
ENSG00000141543
ENSG00000132507
ENSG00000163577
ENSG00000253626
ENSG00000170571
ENSG00000127463
ENSG00000161671
ENSG00000104412
ENSG00000125037
ENSG00000128463
ENSG00000127774
ENSG00000134153
ENSG00000131148
ENSG00000100908
ENSG00000120533
ENSG00000159023
ENSG00000196411
ENSG00000178568
ENSG00000068912
ENSG00000107566
ENSG00000147475
ENSG00000178607
ENSG00000197930
ENSG00000244476
ENSG00000242950
ENSG00000139641
ENSG00000117868
ENSG00000158220
ENSG00000115363
ENSG00000090989
ENSG00000112685
ENSG00000180104
ENSG00000131558
ENSG00000070367
ENSG00000138190
ENSG00000182473
ENSG00000116903
ENSG00000164251
ENSG00000117525
ENSG00000164687
ENSG00000135472
ENSG00000104059
ENSG00000137414
ENSG00000186188
ENSG00000138685
ENSG00000118972
ENSG00000077782
ENSG00000160867
ENSG00000127418
ENSG00000197296
ENSG00000088832
ENSG00000196924
ENSG00000136068
ENSG00000128591
ENSG00000137312
ENSG00000162769
ENSG00000119686
ENSG00000110195
ENSG00000165060
ENSG00000266964
ENSG00000137731
ENSG00000089356
ENSG00000150201
ENSG00000089327
ENSG00000137726
ENSG00000221946
ENSG00000157240
ENSG00000170296
ENSG00000136928
ENSG00000151834
ENSG00000011677
ENSG00000145864
ENSG00000166206
ENSG00000113327
ENSG00000146276
ENSG00000172020
ENSG00000215644
ENSG00000182093
ENSG00000198356
ENSG00000100083
ENSG00000125447
ENSG00000010310
ENSG00000121743
ENSG00000187513
ENSG00000265107
ENSG00000169562
ENSG00000165474
ENSG00000188910
ENSG00000189433
ENSG00000182963
ENSG00000176402
ENSG00000119392
ENSG00000139278
ENSG00000198715
ENSG00000101958
ENSG00000109738
ENSG00000088256
ENSG00000087460
ENSG00000078369
ENSG00000172354
ENSG00000167083
ENSG00000115523
ENSG00000066455
ENSG00000147533
ENSG00000047932
ENSG00000125166
ENSG00000179921
ENSG00000164850
ENSG00000148358
ENSG00000077585
ENSG00000101850
ENSG00000175697
ENSG00000173890
ENSG00000143147
ENSG00000178623
ENSG00000170775
ENSG00000183840
ENSG00000170412
ENSG00000173612
ENSG00000023171
ENSG00000155511
ENSG00000125675
ENSG00000149403
ENSG00000105737
ENSG00000176884
ENSG00000183454
ENSG00000161509
ENSG00000178719
ENSG00000155974
ENSG00000152822
ENSG00000164082
ENSG00000167914
ENSG00000073605
ENSG00000147697
ENSG00000104518
ENSG00000105928
ENSG00000169181
ENSG00000112599
ENSG00000070019
ENSG00000132518
ENSG00000105697
ENSG00000105509
ENSG00000206172
ENSG00000188536
ENSG00000244734
ENSG00000196917
ENSG00000164588
ENSG00000099822
ENSG00000138622
ENSG00000165478
ENSG00000089472
ENSG00000181333
ENSG00000164683
ENSG00000135547
ENSG00000165102
ENSG00000054392
ENSG00000146066
ENSG00000206503
ENSG00000196735
ENSG00000113161
ENSG00000121905
ENSG00000096384
ENSG00000044574
ENSG00000135312
ENSG00000135914
ENSG00000166736
ENSG00000122986
ENSG00000149428
ENSG00000090339
ENSG00000185885
ENSG00000185201
ENSG00000142089
ENSG00000142166
ENSG00000197081
ENSG00000131724
ENSG00000115008
ENSG00000125538
ENSG00000115594
ENSG00000100385
ENSG00000077238
ENSG00000132305
ENSG00000257704
ENSG00000259330
ENSG00000186480
ENSG00000125629
ENSG00000086200
ENSG00000117408
ENSG00000196497
ENSG00000065150
ENSG00000205339
ENSG00000133704
ENSG00000198700
ENSG00000118308
ENSG00000213949
ENSG00000091409
ENSG00000135424
ENSG00000005844
ENSG00000138448
ENSG00000150093
ENSG00000198542
ENSG00000136156
ENSG00000150995
ENSG00000182264
ENSG00000161652
ENSG00000099840
ENSG00000104369
ENSG00000149596
ENSG00000154118
ENSG00000111262
ENSG00000177301
ENSG00000177272
ENSG00000130037
ENSG00000169282
ENSG00000158445
ENSG00000182674
ENSG00000129159
ENSG00000131398
ENSG00000102057
ENSG00000184408
ENSG00000171385
ENSG00000176076
ENSG00000162975
ENSG00000026559
ENSG00000143473
ENSG00000055118
ENSG00000135519
ENSG00000182132
ENSG00000120049
ENSG00000115041
ENSG00000185774
ENSG00000177807
ENSG00000187486
ENSG00000184185
ENSG00000115474
ENSG00000153822
ENSG00000123700
ENSG00000162989
ENSG00000168135
ENSG00000120457
ENSG00000157542
ENSG00000121361
ENSG00000162728
ENSG00000124249
ENSG00000124780
ENSG00000171303
ENSG00000164626
ENSG00000099337
ENSG00000169427
ENSG00000156113
ENSG00000145936
ENSG00000197584
ENSG00000171121
ENSG00000105642
ENSG00000080709
ENSG00000143603
ENSG00000104783
ENSG00000053918
ENSG00000075043
ENSG00000184156
ENSG00000117013
ENSG00000124134
ENSG00000156486
ENSG00000170745
ENSG00000107147
ENSG00000162687
ENSG00000168263
ENSG00000105438
ENSG00000134313
ENSG00000170759
ENSG00000116014
ENSG00000133116
ENSG00000134962
ENSG00000213809
ENSG00000114030
ENSG00000182481
ENSG00000102753
ENSG00000186432
ENSG00000196911
ENSG00000025800
ENSG00000108424
ENSG00000185896
ENSG00000005893
ENSG00000104341
ENSG00000162511
ENSG00000129988
ENSG00000168924
ENSG00000156959
ENSG00000183722
ENSG00000169783
ENSG00000074695
ENSG00000168216
ENSG00000144320
ENSG00000064547
ENSG00000147145
ENSG00000144749
ENSG00000123384
ENSG00000081479
ENSG00000134569
ENSG00000172061
ENSG00000184709
ENSG00000183908
ENSG00000108829
ENSG00000136802
ENSG00000197147
ENSG00000171488
ENSG00000171492
ENSG00000171017
ENSG00000162951
ENSG00000176204
ENSG00000213903
ENSG00000150556
ENSG00000133800
ENSG00000003056
ENSG00000127603
ENSG00000204178
ENSG00000187391
ENSG00000162385
ENSG00000102158
ENSG00000145416
ENSG00000099785
ENSG00000152939
ENSG00000140832
ENSG00000198125
ENSG00000177669
ENSG00000125505
ENSG00000180398
ENSG00000128285
ENSG00000160294
ENSG00000090674
ENSG00000153898
ENSG00000055732
ENSG00000140563
ENSG00000005059
ENSG00000141434
ENSG00000171109
ENSG00000116688
ENSG00000161091
ENSG00000138111
ENSG00000156875
ENSG00000148110
ENSG00000168389
ENSG00000205639
ENSG00000174514
ENSG00000173214
ENSG00000182544
ENSG00000185156
ENSG00000164073
ENSG00000135953
ENSG00000150527
ENSG00000154305
ENSG00000173436
ENSG00000107745
ENSG00000165487
ENSG00000148343
ENSG00000100427
ENSG00000168404
ENSG00000108960
ENSG00000169446
ENSG00000157227
ENSG00000189409
ENSG00000060762
ENSG00000143158
ENSG00000197629
ENSG00000115204
ENSG00000172935
ENSG00000227877
ENSG00000124532
ENSG00000156738
ENSG00000172689
ENSG00000166928
ENSG00000149534
ENSG00000137409
ENSG00000109919
ENSG00000168412
ENSG00000030304
ENSG00000013364
ENSG00000183486
ENSG00000179820
ENSG00000197879
ENSG00000138119
ENSG00000102452
ENSG00000136937
ENSG00000114503
ENSG00000125912
ENSG00000111912
ENSG00000058804
ENSG00000069869
ENSG00000119408
ENSG00000151414
ENSG00000119638
ENSG00000166881
ENSG00000171208
ENSG00000165553
ENSG00000170113
ENSG00000140157
ENSG00000001461
ENSG00000172548
ENSG00000084628
ENSG00000188580
ENSG00000185942
ENSG00000101198
ENSG00000169760
ENSG00000169992
ENSG00000146938
ENSG00000171596
ENSG00000185164
ENSG00000148400
ENSG00000007952
ENSG00000086991
ENSG00000255346
ENSG00000141458
ENSG00000015520
ENSG00000119655
ENSG00000161270
ENSG00000116218
ENSG00000183426
ENSG00000182446
ENSG00000163273
ENSG00000169418
ENSG00000159899
ENSG00000187258
ENSG00000156642
ENSG00000171246
ENSG00000012504
ENSG00000144852
ENSG00000116833
ENSG00000099250
ENSG00000152954
ENSG00000125841
ENSG00000179915
ENSG00000073969
ENSG00000101188
ENSG00000111581
ENSG00000069248
ENSG00000124789
ENSG00000113569
ENSG00000030066
ENSG00000095319
ENSG00000155561
ENSG00000132182
ENSG00000126883
ENSG00000163002
ENSG00000075188
ENSG00000136243
ENSG00000120253
ENSG00000093000
ENSG00000138750
ENSG00000139496
ENSG00000213024
ENSG00000125450
ENSG00000108559
ENSG00000102900
ENSG00000110713
ENSG00000162231
ENSG00000104044
ENSG00000197822
ENSG00000162600
ENSG00000198836
ENSG00000123240
ENSG00000167332
ENSG00000276045
ENSG00000175938
ENSG00000135506
ENSG00000021762
ENSG00000091039
ENSG00000116885
ENSG00000228474
ENSG00000198856
ENSG00000081087
ENSG00000183034
ENSG00000155463
ENSG00000180914
ENSG00000109991
ENSG00000135124
ENSG00000083454
ENSG00000089041
ENSG00000169860
ENSG00000169313
ENSG00000175591
ENSG00000065600
ENSG00000179364
ENSG00000110218
ENSG00000073150
ENSG00000170915
ENSG00000175193
ENSG00000249915
ENSG00000165650
ENSG00000181195
ENSG00000127980
ENSG00000157911
ENSG00000166821
ENSG00000108733
ENSG00000162928
ENSG00000142655
ENSG00000121680
ENSG00000162735
ENSG00000164751
ENSG00000215193
ENSG00000034693
ENSG00000124587
ENSG00000112357
ENSG00000148985
ENSG00000129925
ENSG00000096088
ENSG00000082175
ENSG00000164902
ENSG00000103335
ENSG00000154864
ENSG00000233670
ENSG00000110697
ENSG00000204311
ENSG00000008710
ENSG00000158683
ENSG00000277481
ENSG00000118762
ENSG00000107593
ENSG00000198523
ENSG00000102007
ENSG00000188313
ENSG00000163746
ENSG00000187838
ENSG00000114698
ENSG00000100979
ENSG00000109099
ENSG00000100941
ENSG00000168081
ENSG00000196313
ENSG00000272391
ENSG00000005421
ENSG00000102312
ENSG00000243279
ENSG00000138073
ENSG00000180644
ENSG00000162409
ENSG00000166501
ENSG00000171864
ENSG00000171867
ENSG00000007062
ENSG00000155066
ENSG00000112619
ENSG00000167371
ENSG00000197746
ENSG00000080815
ENSG00000143801
ENSG00000169403
ENSG00000185920
ENSG00000117425
ENSG00000160951
ENSG00000160801
ENSG00000081237
ENSG00000155093
ENSG00000176894
ENSG00000101417
ENSG00000075785
ENSG00000105404
ENSG00000154710
ENSG00000204628
ENSG00000101146
ENSG00000017797
ENSG00000132329
ENSG00000131477
ENSG00000122679
ENSG00000132341
ENSG00000204764
ENSG00000153201
ENSG00000100401
ENSG00000265241
ENSG00000114113
ENSG00000109047
ENSG00000172016
ENSG00000157916
ENSG00000163515
ENSG00000154153
ENSG00000163933
ENSG00000112077
ENSG00000144468
ENSG00000005486
ENSG00000132677
ENSG00000188672
ENSG00000140519
ENSG00000187010
ENSG00000166405
ENSG00000219200
ENSG00000205937
ENSG00000125995
ENSG00000163902
ENSG00000118705
ENSG00000132026
ENSG00000139970
ENSG00000171509
ENSG00000196218
ENSG00000198626
ENSG00000160678
ENSG00000197747
ENSG00000188643
ENSG00000160307
ENSG00000170989
ENSG00000100347
ENSG00000150459
ENSG00000133872
ENSG00000085365
ENSG00000140497
ENSG00000116521
ENSG00000227500
ENSG00000198794
ENSG00000073060
ENSG00000138760
ENSG00000168356
ENSG00000136531
ENSG00000149575
ENSG00000007314
ENSG00000177098
ENSG00000183873
ENSG00000196876
ENSG00000169432
ENSG00000111319
ENSG00000168447
ENSG00000162572
ENSG00000166828
ENSG00000080293
ENSG00000115884
ENSG00000124145
ENSG00000137575
ENSG00000078808
ENSG00000073578
ENSG00000117118
ENSG00000143252
ENSG00000204370
ENSG00000157020
ENSG00000138674
ENSG00000058262
ENSG00000065665
ENSG00000106803
ENSG00000132432
ENSG00000008952
ENSG00000025796
ENSG00000085415
ENSG00000071537
ENSG00000163904
ENSG00000132824
ENSG00000164300
ENSG00000164466
ENSG00000156398
ENSG00000183605
ENSG00000100359
ENSG00000097033
ENSG00000188803
ENSG00000237515
ENSG00000196470
ENSG00000181788
ENSG00000072858
ENSG00000149577
ENSG00000147955
ENSG00000101307
ENSG00000100652
ENSG00000125255
ENSG00000126903
ENSG00000145248
ENSG00000253598
ENSG00000145283
ENSG00000120519
ENSG00000018280
ENSG00000110911
ENSG00000064651
ENSG00000070915
ENSG00000124067
ENSG00000124140
ENSG00000140199
ENSG00000113504
ENSG00000221955
ENSG00000146828
ENSG00000081800
ENSG00000007216
ENSG00000158296
ENSG00000164707
ENSG00000141485
ENSG00000141469
ENSG00000132874
ENSG00000088386
ENSG00000163406
ENSG00000110446
ENSG00000139370
ENSG00000155380
ENSG00000112394
ENSG00000174326
ENSG00000152779
ENSG00000174327
ENSG00000163053
ENSG00000147100
ENSG00000141526
ENSG00000168679
ENSG00000170190
ENSG00000108932
ENSG00000118596
ENSG00000100156
ENSG00000165449
ENSG00000124568
ENSG00000146039
ENSG00000119899
ENSG00000104888
ENSG00000179520
ENSG00000101194
ENSG00000036565
ENSG00000165646
ENSG00000187714
ENSG00000146409
ENSG00000173638
ENSG00000117479
ENSG00000135917
ENSG00000106688
ENSG00000110436
ENSG00000079215
ENSG00000115902
ENSG00000105281
ENSG00000162383
ENSG00000144136
ENSG00000168575
ENSG00000175003
ENSG00000168065
ENSG00000172940
ENSG00000144671
ENSG00000163393
ENSG00000004809
ENSG00000092096
ENSG00000110628
ENSG00000112499
ENSG00000137266
ENSG00000146477
ENSG00000259803
ENSG00000197375
ENSG00000170482
ENSG00000089057
ENSG00000213901
ENSG00000074621
ENSG00000155886
ENSG00000185052
ENSG00000140090
ENSG00000100075
ENSG00000183048
ENSG00000108528
ENSG00000115840
ENSG00000004864
ENSG00000102078
ENSG00000102743
ENSG00000122912
ENSG00000100372
ENSG00000182902
ENSG00000125454
ENSG00000178537
ENSG00000183032
ENSG00000177542
ENSG00000125648
ENSG00000085491
ENSG00000148339
ENSG00000144741
ENSG00000153291
ENSG00000155287
ENSG00000197119
ENSG00000075415
ENSG00000174032
ENSG00000164933
ENSG00000171612
ENSG00000162461
ENSG00000125434
ENSG00000114120
ENSG00000147454
ENSG00000144659
ENSG00000013306
ENSG00000151729
ENSG00000075303
ENSG00000181240
ENSG00000181035
ENSG00000077713
ENSG00000160785
ENSG00000162241
ENSG00000164209
ENSG00000140107
ENSG00000145832
ENSG00000005022
ENSG00000122696
ENSG00000169100
ENSG00000145217
ENSG00000181045
ENSG00000155850
ENSG00000091138
ENSG00000091137
ENSG00000170615
ENSG00000225697
ENSG00000147606
ENSG00000112053
ENSG00000174502
ENSG00000130304
ENSG00000140284
ENSG00000143554
ENSG00000167114
ENSG00000083807
ENSG00000113396
ENSG00000156222
ENSG00000137860
ENSG00000197506
ENSG00000112759
ENSG00000174669
ENSG00000198246
ENSG00000164638
ENSG00000117394
ENSG00000197496
ENSG00000133460
ENSG00000146411
ENSG00000151229
ENSG00000173262
ENSG00000163581
ENSG00000059804
ENSG00000181856
ENSG00000142583
ENSG00000160326
ENSG00000136856
ENSG00000109667
ENSG00000170385
ENSG00000196660
ENSG00000158014
ENSG00000115194
ENSG00000104154
ENSG00000145740
ENSG00000152683
ENSG00000162695
ENSG00000164756
ENSG00000014824
ENSG00000136868
ENSG00000136867
ENSG00000169359
ENSG00000157765
ENSG00000198569
ENSG00000164414
ENSG00000102100
ENSG00000117620
ENSG00000176087
ENSG00000138459
ENSG00000121073
ENSG00000157593
ENSG00000124786
ENSG00000205060
ENSG00000181830
ENSG00000080189
ENSG00000116704
ENSG00000130958
ENSG00000182747
ENSG00000127526
ENSG00000189339
ENSG00000175782
ENSG00000100036
ENSG00000196376
ENSG00000110660
ENSG00000183780
ENSG00000115084
ENSG00000213699
ENSG00000176273
ENSG00000168917
ENSG00000123643
ENSG00000180773
ENSG00000160190
ENSG00000134955
ENSG00000157800
ENSG00000111371
ENSG00000157637
ENSG00000169507
ENSG00000134294
ENSG00000188338
ENSG00000139209
ENSG00000017483
ENSG00000139974
ENSG00000103042
ENSG00000177058
ENSG00000143570
ENSG00000196950
ENSG00000133195
ENSG00000165915
ENSG00000104635
ENSG00000165794
ENSG00000141873
ENSG00000147804
ENSG00000139540
ENSG00000141424
ENSG00000112473
ENSG00000138821
ENSG00000029364
ENSG00000138079
ENSG00000168003
ENSG00000138449
ENSG00000133065
ENSG00000136052
ENSG00000114544
ENSG00000149150
ENSG00000167703
ENSG00000134802
ENSG00000070214
ENSG00000129353
ENSG00000143036
ENSG00000204385
ENSG00000137968
ENSG00000162426
ENSG00000164175
ENSG00000158715
ENSG00000022567
ENSG00000076351
ENSG00000119457
ENSG00000139508
ENSG00000142494
ENSG00000180638
ENSG00000211584
ENSG00000169026
ENSG00000138463
ENSG00000144290
ENSG00000088836
ENSG00000164889
ENSG00000114923
ENSG00000080493
ENSG00000188687
ENSG00000033867
ENSG00000050438
ENSG00000113073
ENSG00000169241
ENSG00000163959
ENSG00000186198
ENSG00000185803
ENSG00000101276
ENSG00000100170
ENSG00000154025
ENSG00000158865
ENSG00000148942
ENSG00000140675
ENSG00000198743
ENSG00000100191
ENSG00000105641
ENSG00000138074
ENSG00000115665
ENSG00000256870
ENSG00000117834
ENSG00000040487
ENSG00000157103
ENSG00000111181
ENSG00000268104
ENSG00000072041
ENSG00000063127
ENSG00000197106
ENSG00000164363
ENSG00000174358
ENSG00000103546
ENSG00000163817
ENSG00000142319
ENSG00000108576
ENSG00000131389
ENSG00000011083
ENSG00000130821
ENSG00000196517
ENSG00000139514
ENSG00000130876
ENSG00000151012
ENSG00000013293
ENSG00000003989
ENSG00000165349
ENSG00000099960
ENSG00000103257
ENSG00000103064
ENSG00000155465
ENSG00000092068
ENSG00000021488
ENSG00000183023
ENSG00000118160
ENSG00000100678
ENSG00000089060
ENSG00000090020
ENSG00000115616
ENSG00000066230
ENSG00000109062
ENSG00000065054
ENSG00000180251
ENSG00000135740
ENSG00000198689
ENSG00000065923
ENSG00000197818
ENSG00000181804
ENSG00000164037
ENSG00000164038
ENSG00000172139
ENSG00000084453
ENSG00000134538
ENSG00000111700
ENSG00000139155
ENSG00000174640
ENSG00000137491
ENSG00000176463
ENSG00000101187
ENSG00000173930
ENSG00000137571
ENSG00000170290
ENSG00000183172
ENSG00000235169
ENSG00000259120
ENSG00000128602
ENSG00000092531
ENSG00000132639
ENSG00000143553
ENSG00000145335
ENSG00000173267
ENSG00000115234
ENSG00000143376
ENSG00000112335
ENSG00000167780
ENSG00000159140
ENSG00000108018
ENSG00000156395
ENSG00000137642
ENSG00000134243
ENSG00000021574
ENSG00000169682
ENSG00000183018
ENSG00000182557
ENSG00000138600
ENSG00000203772
ENSG00000197122
ENSG00000140319
ENSG00000153037
ENSG00000100883
ENSG00000167881
ENSG00000174780
ENSG00000143742
ENSG00000133226
ENSG00000278195
ENSG00000149418
ENSG00000010327
ENSG00000144681
ENSG00000131748
ENSG00000084090
ENSG00000118804
ENSG00000164647
ENSG00000157214
ENSG00000115107
ENSG00000127954
ENSG00000167323
ENSG00000109689
ENSG00000213533
ENSG00000148175
ENSG00000133115
ENSG00000137868
ENSG00000240045
ENSG00000134910
ENSG00000163527
ENSG00000136874
ENSG00000178750
ENSG00000106089
ENSG00000166900
ENSG00000103496
ENSG00000162236
ENSG00000135823
ENSG00000136854
ENSG00000164828
ENSG00000100242
ENSG00000148248
ENSG00000185518
ENSG00000122012
ENSG00000157703
ENSG00000101463
ENSG00000213463
ENSG00000102003
ENSG00000067715
ENSG00000137501
ENSG00000102362
ENSG00000162298
ENSG00000168394
ENSG00000204267
ENSG00000231925
ENSG00000173662
ENSG00000169962
ENSG00000212124
ENSG00000257138
ENSG00000065882
ENSG00000136111
ENSG00000131374
ENSG00000009694
ENSG00000145934
ENSG00000167302
ENSG00000121101
ENSG00000106327
ENSG00000072274
ENSG00000150455
ENSG00000104067
ENSG00000137462
ENSG00000136869
ENSG00000163762
ENSG00000145107
ENSG00000168955
ENSG00000169903
ENSG00000142484
ENSG00000136404
ENSG00000213996
ENSG00000100926
ENSG00000125304
ENSG00000101337
ENSG00000135926
ENSG00000155957
ENSG00000139644
ENSG00000165091
ENSG00000103534
ENSG00000141524
ENSG00000167895
ENSG00000057704
ENSG00000143183
ENSG00000150403
ENSG00000099203
ENSG00000170348
ENSG00000086598
ENSG00000166557
ENSG00000134970
ENSG00000091947
ENSG00000109066
ENSG00000184988
ENSG00000106460
ENSG00000134291
ENSG00000110108
ENSG00000139173
ENSG00000183160
ENSG00000189077
ENSG00000171202
ENSG00000171204
ENSG00000006118
ENSG00000181291
ENSG00000172663
ENSG00000178826
ENSG00000105677
ENSG00000168890
ENSG00000180061
ENSG00000249242
ENSG00000152128
ENSG00000134851
ENSG00000186889
ENSG00000166822
ENSG00000127419
ENSG00000002933
ENSG00000106565
ENSG00000152154
ENSG00000258986
ENSG00000185475
ENSG00000151353
ENSG00000164855
ENSG00000198792
ENSG00000177854
ENSG00000170088
ENSG00000244045
ENSG00000187713
ENSG00000131634
ENSG00000105518
ENSG00000168701
ENSG00000168569
ENSG00000089063
ENSG00000160055
ENSG00000155755
ENSG00000149582
ENSG00000125355
ENSG00000184497
ENSG00000134825
ENSG00000151135
ENSG00000112697
ENSG00000182107
ENSG00000109133
ENSG00000095209
ENSG00000176142
ENSG00000163900
ENSG00000166471
ENSG00000147027
ENSG00000183726
ENSG00000142188
ENSG00000116209
ENSG00000105696
ENSG00000135211
ENSG00000137216
ENSG00000165548
ENSG00000180694
ENSG00000164953
ENSG00000175606
ENSG00000164841
ENSG00000137103
ENSG00000116857
ENSG00000142046
ENSG00000177728
ENSG00000109084
ENSG00000181585
ENSG00000184012
ENSG00000160183
ENSG00000139324
ENSG00000164897
ENSG00000139921
ENSG00000213593
ENSG00000166479
ENSG00000185215
ENSG00000173273
ENSG00000083312
ENSG00000105576
ENSG00000100284
ENSG00000130204
ENSG00000141510
ENSG00000186815
ENSG00000162341
ENSG00000047410
ENSG00000067167
ENSG00000174599
ENSG00000065308
ENSG00000170855
ENSG00000177238
ENSG00000104321
ENSG00000144935
ENSG00000138741
ENSG00000133107
ENSG00000137672
ENSG00000142185
ENSG00000083067
ENSG00000130529
ENSG00000070985
ENSG00000119121
ENSG00000092439
ENSG00000144481
ENSG00000196689
ENSG00000187688
ENSG00000167723
ENSG00000165125
ENSG00000106025
ENSG00000108219
ENSG00000099282
ENSG00000157570
ENSG00000140391
ENSG00000158457
ENSG00000156298
ENSG00000011105
ENSG00000112212
ENSG00000167614
ENSG00000141540
ENSG00000136295
ENSG00000104723
ENSG00000011600
ENSG00000131508
ENSG00000103275
ENSG00000160803
ENSG00000175567
ENSG00000175564
ENSG00000070010
ENSG00000148154
ENSG00000133958
ENSG00000144406
ENSG00000110057
ENSG00000105668
ENSG00000114638
ENSG00000110375
ENSG00000100373
ENSG00000243566
ENSG00000139190
ENSG00000220205
ENSG00000049245
ENSG00000118640
ENSG00000173218
ENSG00000101558
ENSG00000124164
ENSG00000165280
ENSG00000165637
ENSG00000111424
ENSG00000150630
ENSG00000028203
ENSG00000114812
ENSG00000062716
ENSG00000178201
ENSG00000197969
ENSG00000122958
ENSG00000151502
ENSG00000157538
ENSG00000111237
ENSG00000069329
ENSG00000103544
ENSG00000100568
ENSG00000181404
ENSG00000099290
ENSG00000172661
ENSG00000120860
ENSG00000136051
ENSG00000105583
ENSG00000109501
ENSG00000116729
ENSG00000047597
ENSG00000206579
ENSG00000275591
ENSG00000158156
ENSG00000221947
ENSG00000182489
ENSG00000082898
ENSG00000132953
ENSG00000124571
ENSG00000130227
ENSG00000184575
ENSG00000058799
ENSG00000130733
ENSG00000137207
ENSG00000164924
ENSG00000186919
ENSG00000177054
ENSG00000186908
ENSG00000180776
ENSG00000188706
ENSG00000155256
ENSG00000084073
