# Supplementary material for: Determining expression changes of ANO7 and SLC38A4 membrane transporters in colorectal cancer
Source: Heliyon. 2024 Jul 11;10(14):e34464. doi: 10.1016/j.heliyon.2024.e34464 (PMC11305260; doi:10.1016/j.heliyon.2024.e34464)
Supplement: Multimedia component 5 [file mmc5.xlsx]

## Sheet: Sheet1
Ensemble	symbol	logFC	adj.P.Val
ENSG00000163347	CLDN1	4.27413063069101	5.65493873022641E-84
ENSG00000107159	CA9	3.23636693805855	5.36101718528851E-18
ENSG00000101187	SLCO4A1	3.09087860117792	1.135669750514E-63
ENSG00000103257	SLC7A5	2.88764359490284	5.2418405768497E-54
ENSG00000148848	ADAM12	2.68309504818595	1.18752151034777E-23
ENSG00000131389	SLC6A6	2.63668021805592	3.2008093127997E-51
ENSG00000137868	STRA6	2.56211305658028	1.28601206600917E-22
ENSG00000115363	EVA1A	2.3594764065967	2.09112896815933E-33
ENSG00000163817	SLC6A20	2.28224608588919	1.58520785211452E-13
ENSG00000006118	TMEM132A	2.2279057365552	8.20515495931251E-43
ENSG00000151012	SLC7A11	2.22538979110768	3.96115165291521E-28
ENSG00000075275	CELSR1	2.22086707143611	5.01376076934015E-36
ENSG00000172016	REG3A	2.20961963784753	0.0000300978674170872
ENSG00000088836	SLC4A11	2.18230584124397	7.59552249523577E-23
ENSG00000101194	SLC17A9	2.06343237076088	2.94726748433474E-19
ENSG00000068650	ATP11A	1.92634424995101	3.26092369592811E-40
ENSG00000181652	ATG9B	1.86993778955791	6.63599696563832E-26
ENSG00000268104	SLC6A14	1.8660201957645	1.05238133597852E-09
ENSG00000089327	FXYD5	1.84582087702625	5.61962371040485E-29
ENSG00000160183	TMPRSS3	1.83011881373472	1.37683634225128E-14
ENSG00000127418	FGFRL1	1.80928990143596	2.77882285203854E-23
ENSG00000196950	SLC39A10	1.75640912479666	6.13583918729461E-49
ENSG00000146477	SLC22A3	1.75258228449181	1.02942550240397E-21
ENSG00000189433	GJB4	1.69211120550101	5.96922451942953E-18
ENSG00000182747	SLC35D3	1.67553666762499	1.68009234229901E-10
ENSG00000158296	SLC13A3	1.6346246364949	2.40749419807469E-08
ENSG00000143882	ATP6V1C2	1.5736788564583	3.43533611250464E-20
ENSG00000138074	SLC5A6	1.56917996798769	1.00044321357789E-24
ENSG00000104369	JPH1	1.55712624023886	1.96025866406493E-31
ENSG00000018280	SLC11A1	1.55681449976079	2.98464048684321E-14
ENSG00000106327	TFR2	1.54858688812095	3.32277909711007E-19
ENSG00000111700	SLCO1B3	1.53838186040417	1.65245743576307E-09
ENSG00000182489	XKRX	1.51948345434448	3.19368086991735E-18
ENSG00000185885	IFITM1	1.51357763912589	8.80064699138324E-15
ENSG00000170312	CDK1	1.51089150558933	1.22785647014635E-25
ENSG00000183018	SPNS2	1.50244860807916	9.08914295270058E-14
ENSG00000109084	TMEM97	1.49749406089668	2.02005807014136E-32
ENSG00000106089	STX1A	1.48397516179609	7.87587258303036E-26
ENSG00000124207	CSE1L	1.48326171526883	1.36707934507166E-40
ENSG00000134057	CCNB1	1.47904248427908	4.15395689177632E-28
ENSG00000188910	GJB3	1.46786048491862	3.79084706305903E-12
ENSG00000158859	ADAMTS4	1.43931446803856	1.26381103359482E-13
ENSG00000117394	SLC2A1	1.42277902503377	3.47758976587911E-14
ENSG00000142089	IFITM3	1.39572150945106	2.32168328240546E-15
ENSG00000161091	MFSD12	1.39538626448161	2.71240490287336E-30
ENSG00000136295	TTYH3	1.38052173701363	3.05570322839613E-24
ENSG00000023839	ABCC2	1.36093788182276	4.40106770028463E-08
ENSG00000064651	SLC12A2	1.34669371353719	1.18110501101661E-17
ENSG00000197506	SLC28A3	1.34038154370932	1.42667024598263E-07
ENSG00000065600	PACC1	1.32989332189161	1.3551681715734E-50
ENSG00000017483	SLC38A5	1.32932460416305	0.0000125193781865591
ENSG00000110195	FOLR1	1.29758119381645	1.13084632472665E-06
ENSG00000184575	XPOT	1.28762533628038	1.42583569014077E-33
ENSG00000086991	NOX4	1.27124609949262	3.86977658345365E-15
ENSG00000187258	NPSR1	1.24913149825406	0.0000429712166629805
ENSG00000103569	AQP9	1.24729088234119	3.3512668616467E-07
ENSG00000182481	KPNA2	1.24367003729661	1.04500224393563E-31
ENSG00000163577	EIF5A2	1.23987597332312	2.16528592896789E-26
ENSG00000146411	SLC2A12	1.23941913699641	4.48115197754703E-09
ENSG00000168065	SLC22A11	1.23858980513719	2.08392211176901E-09
ENSG00000104783	KCNN4	1.23813696361899	2.77021536877798E-08
ENSG00000145244	CORIN	1.23309103306046	3.4368964197122E-15
ENSG00000112759	SLC29A1	1.23097666164017	2.45930977331038E-23
ENSG00000065923	SLC9A7	1.21112482825666	1.24006553500246E-10
ENSG00000172061	LRRC15	1.2082609104776	2.50311219013689E-07
ENSG00000167914	GSDMA	1.18934012310567	4.32051967309617E-11
ENSG00000101146	RAE1	1.18882587093502	1.95239926630416E-26
ENSG00000124571	XPO5	1.18388713199404	2.03111715289498E-48
ENSG00000180914	OXTR	1.18083228707316	1.02272398740038E-21
ENSG00000153551	CMTM7	1.17431538079261	3.18916713095912E-18
ENSG00000073464	CLCN4	1.16683417001559	5.00625328104056E-10
ENSG00000101850	GPR143	1.1590477955242	3.19083201574525E-06
ENSG00000178719	GRINA	1.15672293993887	1.89958622711823E-16
ENSG00000132182	NUP210	1.15365182465312	8.65970868269601E-11
ENSG00000197119	SLC25A29	1.14920770813	8.4047341883434E-19
ENSG00000221955	SLC12A8	1.14496107835358	3.99108315803342E-40
ENSG00000142185	TRPM2	1.14437667622451	6.34241501407331E-08
ENSG00000196411	EPHB4	1.14020511183928	1.180204371008E-21
ENSG00000115008	IL1A	1.13673817178547	1.30880135178234E-09
ENSG00000015520	NPC1L1	1.13227524681924	0.0000383269016572629
ENSG00000182240	BACE2	1.10766212865839	2.76636390125954E-14
ENSG00000177238	TRIM72	1.10420066702998	0.000126943040313088
ENSG00000198542	ITGBL1	1.10208827033077	6.39445880153233E-07
ENSG00000100036	SLC35E4	1.09791416043424	4.44834854660649E-11
ENSG00000125538	IL1B	1.09781761238014	0.0000343869065414336
ENSG00000117399	CDC20	1.09759498984549	8.1003187514026E-13
ENSG00000184497	TMEM255B	1.0921297286026	7.83016785544306E-11
ENSG00000104341	LAPTM4B	1.09049415616389	8.17072911900982E-08
ENSG00000083807	SLC27A5	1.0807107516266	2.17989009707222E-09
ENSG00000137571	SLCO5A1	1.07538187537091	4.55021797785639E-11
ENSG00000147955	SIGMAR1	1.06551424583319	1.97376661006896E-19
ENSG00000188706	ZDHHC9	1.05877004344499	2.49186347736888E-20
ENSG00000103064	SLC7A6	1.05762636536793	9.95344819434555E-22
ENSG00000185201	IFITM2	1.05268955020314	3.83761398552769E-07
ENSG00000132341	RAN	1.04580923062959	1.81798519393223E-28
ENSG00000139514	SLC7A1	1.04496867647344	1.47980037404654E-20
ENSG00000096384	HSP90AB1	1.04130788676769	5.54138267071549E-30
ENSG00000163900	TMEM41A	1.03652921255071	9.84427276174497E-44
ENSG00000110911	SLC11A2	1.01705147406739	6.41209576729257E-19
ENSG00000065150	IPO5	1.00378200077449	1.37851091493852E-24
ENSG00000168003	SLC3A2	1.00021836651406	1.51880642573521E-19
