# Supplementary material for: Determining expression changes of ANO7 and SLC38A4 membrane transporters in colorectal cancer
Source: Heliyon. 2024 Jul 11;10(14):e34464. doi: 10.1016/j.heliyon.2024.e34464 (PMC11305260; doi:10.1016/j.heliyon.2024.e34464)
Supplement: Multimedia component 6 [file mmc6.xlsx]

## Sheet: Sheet1
Ensemble	symbol	logFC	adj.P.Val
ENSG00000103375	AQP8	-7.37231765235404	1.42359956831944E-80
ENSG00000016602	CLCA4	-7.13547735472114	2.57655046857753E-59
ENSG00000091138	SLC26A3	-6.40403178025789	9.31602823215037E-38
ENSG00000183034	OTOP2	-6.06597481074272	6.0480857870858E-226
ENSG00000016490	CLCA1	-5.66250531058653	5.75402025248708E-23
ENSG00000080493	SLC4A4	-5.34761040810647	2.95575758483271E-61
ENSG00000142959	BEST4	-5.21017811857838	5.38054215785647E-159
ENSG00000155850	SLC26A2	-4.82643704959374	2.59642057687432E-52
ENSG00000168447	SCNN1B	-4.6836745384534	1.07365379089895E-60
ENSG00000156284	CLDN8	-4.34240313339599	8.3347285712896E-92
ENSG00000118777	ABCG2	-4.27131689089716	7.16217758708404E-94
ENSG00000141338	ABCA8	-4.2542869426553	9.243340265999E-103
ENSG00000119121	TRPM6	-4.2448268466372	2.4228510644112E-60
ENSG00000186198	SLC51B	-4.12104369226031	1.49915243985895E-74
ENSG00000174358	SLC6A19	-4.10482917508583	7.80246890646643E-62
ENSG00000066230	SLC9A3	-3.86713300688028	1.10838997127451E-28
ENSG00000133800	LYVE1	-3.84816633862797	4.80913754153126E-86
ENSG00000039987	BEST2	-3.76064296172355	4.77871909074542E-54
ENSG00000018625	ATP1A2	-3.7405754317775	3.29026873347512E-73
ENSG00000196660	SLC30A10	-3.68659174168099	4.77315737908878E-136
ENSG00000146039	SLC17A4	-3.35635554838883	2.10145683688833E-53
ENSG00000163959	SLC51A	-3.30931296534566	9.62841179385943E-71
ENSG00000162461	SLC25A34	-3.23782566545385	2.94660565967751E-130
ENSG00000156298	TSPAN7	-3.10048382832332	4.39126861496239E-47
ENSG00000169432	SCN9A	-3.0734027862694	3.54431361529492E-74
ENSG00000141434	MEP1B	-3.04442652682579	5.96407520646089E-63
ENSG00000156113	KCNMA1	-3.01810384065053	2.27378383975126E-33
ENSG00000244734	HBB	-2.9626498110672	2.94276471496732E-28
ENSG00000253958	CLDN23	-2.94871441626031	4.75575929959717E-58
ENSG00000135218	CD36	-2.87158699022919	7.16061671331744E-41
ENSG00000145362	ANK2	-2.83913199666169	7.68877250815286E-49
ENSG00000198523	PLN	-2.82978425821557	1.81054153357603E-29
ENSG00000171714	ANO5	-2.79888010309887	3.65224343597864E-62
ENSG00000171246	NPTX1	-2.74123434853921	7.07871225650778E-51
ENSG00000012504	NR1H4	-2.72625694108229	2.51480181725866E-49
ENSG00000179915	NRXN1	-2.69019201929143	1.72617266717621E-98
ENSG00000007216	SLC13A2	-2.66582402309133	7.83857029527363E-19
ENSG00000169860	P2RY1	-2.62747871616374	6.85339930266004E-46
ENSG00000115616	SLC9A2	-2.55751561203555	1.09409611637891E-26
ENSG00000145936	KCNMB1	-2.51187762590965	4.09662075510993E-32
ENSG00000047457	CP	-2.50280011902326	3.54274898444691E-34
ENSG00000128591	FLNC	-2.47550791754542	4.73484741403313E-20
ENSG00000104059	FAM189A1	-2.45642719940385	1.21169388997017E-24
ENSG00000116833	NR5A2	-2.4222888710213	3.0666468873922E-47
ENSG00000057704	TMCC3	-2.42156828693299	1.34926295426557E-50
ENSG00000166501	PRKCB	-2.40810568979685	1.57598950054308E-37
ENSG00000118432	CNR1	-2.37354154683254	9.97056294933517E-71
ENSG00000174640	SLCO2A1	-2.3544471857217	9.60672073251291E-39
ENSG00000149596	JPH2	-2.35444545054787	3.15301434956438E-29
ENSG00000197629	MPEG1	-2.3323576119971	4.39034217377006E-29
ENSG00000165449	SLC16A9	-2.32893318016527	2.69815018400624E-24
ENSG00000130226	DPP6	-2.31254845177566	4.28920507736122E-68
ENSG00000163515	RETNLB	-2.30945981496556	1.49801029283829E-12
ENSG00000172137	CALB2	-2.28990979729531	7.53151803807055E-25
ENSG00000108018	SORCS1	-2.28325702772272	9.1493902018208E-70
ENSG00000118308	IRAG2	-2.27602790366471	1.49350577488261E-42
ENSG00000112782	CLIC5	-2.23464011137999	5.32598263730322E-36
ENSG00000198125	MB	-2.21286796806716	2.16471170131925E-29
ENSG00000085563	ABCB1	-2.19091588514513	2.91772759303731E-14
ENSG00000137726	FXYD6	-2.19044229995438	3.09880666912077E-28
ENSG00000233670	PIRT	-2.18514115393146	4.15814118995445E-97
ENSG00000184113	CLDN5	-2.17065213398893	1.83475779204869E-28
ENSG00000150471	ADGRL3	-2.16962069689846	9.47834788090252E-50
ENSG00000156738	MS4A1	-2.15540764002039	1.27696334218421E-23
ENSG00000071967	CYBRD1	-2.14570751193384	9.92735614346179E-25
ENSG00000167723	TRPV3	-2.12006656374753	3.5157675354476E-47
ENSG00000172935	MRGPRF	-2.1079302977745	1.49946840098979E-25
ENSG00000150594	ADRA2A	-2.10249595168864	7.88544997197567E-18
ENSG00000170482	SLC23A1	-2.08836091214439	5.33873182573654E-38
ENSG00000174514	MFSD4A	-2.06979633610784	2.44928401697886E-25
ENSG00000166828	SCNN1G	-2.05893729015605	4.07977183475058E-44
ENSG00000144290	SLC4A10	-2.05496003911083	2.02429093990866E-57
ENSG00000175497	DPP10	-2.04943151341267	4.75685596422964E-23
ENSG00000073734	ABCB11	-2.04128311306174	1.60692921479806E-99
ENSG00000172020	GAP43	-2.00644130609376	1.4643422111241E-54
ENSG00000139209	SLC38A4	-1.98917730306004	3.64955804974288E-18
ENSG00000181804	SLC9A9	-1.95539328643301	1.30552821677445E-46
ENSG00000164850	GPER1	-1.95302250033036	2.25087315593773E-33
ENSG00000173930	SLCO4C1	-1.94861097200513	3.37468113052825E-66
ENSG00000162409	PRKAA2	-1.93070333397568	2.58882492072115E-20
ENSG00000164825	DEFB1	-1.92389518725312	2.03079578834635E-22
ENSG00000106688	SLC1A1	-1.91537731457982	9.25122714980507E-22
ENSG00000155066	PROM2	-1.91146311568103	1.38055383281956E-11
ENSG00000119686	FLVCR2	-1.90455554569238	1.75327255369541E-36
ENSG00000154258	ABCA9	-1.89477476284304	1.50390527967542E-47
ENSG00000171303	KCNK3	-1.89002067950463	4.50457085204735E-42
ENSG00000181856	SLC2A4	-1.88563273922112	1.76410639101717E-33
ENSG00000078549	ADCYAP1R1	-1.86322519654496	8.46715413671913E-73
ENSG00000139540	SLC39A5	-1.85404817011704	1.98754776297151E-10
ENSG00000198947	DMD	-1.84675517087409	1.34412544044473E-17
ENSG00000123643	SLC36A1	-1.84546688448491	5.21976119635955E-62
ENSG00000114812	VIPR1	-1.82045873706272	4.02812797026789E-24
ENSG00000177098	SCN4B	-1.81837891479174	1.49091262775859E-47
ENSG00000144891	AGTR1	-1.81742540822414	1.44012135466652E-45
ENSG00000188536	HBA2	-1.81290086573636	4.46670711860026E-19
ENSG00000154262	ABCA6	-1.81138112182933	1.66765972251548E-36
ENSG00000088386	SLC15A1	-1.80908667608613	1.07969809297839E-12
ENSG00000160307	S100B	-1.80491160325362	2.59067954609934E-33
ENSG00000143603	KCNN3	-1.80468240957834	1.79675901923577E-37
ENSG00000125648	SLC25A23	-1.80155733512676	3.52544840555965E-47
ENSG00000137860	SLC28A2	-1.80068740637356	7.37034067031962E-09
ENSG00000088256	GNA11	-1.79225736300071	3.58550400504839E-47
ENSG00000165269	AQP7	-1.78669592351634	6.62771855088821E-32
ENSG00000127249	ATP13A4	-1.78313598722067	1.07775346435733E-43
ENSG00000165548	TMEM63C	-1.77401681058293	5.88298244701099E-14
ENSG00000158445	KCNB1	-1.7626625154472	2.97857996534765E-46
ENSG00000105974	CAV1	-1.75899230182205	5.9320656614647E-25
ENSG00000171791	BCL2	-1.75567753908038	8.89982547226924E-28
ENSG00000010327	STAB1	-1.74802976742926	1.96471721397952E-23
ENSG00000151229	SLC2A13	-1.74165512901435	7.24984439884875E-37
ENSG00000102003	SYP	-1.73904362336947	4.79672328491776E-36
ENSG00000197375	SLC22A5	-1.73652399974608	1.33987679535435E-65
ENSG00000105737	GRIK5	-1.72393222461142	4.12962834018883E-40
ENSG00000184144	CNTN2	-1.72148511330188	6.20950326203196E-71
ENSG00000114698	PLSCR4	-1.71411846718446	6.91023357126816E-36
ENSG00000154734	ADAMTS1	-1.71160374176842	1.80658738400484E-22
ENSG00000089356	FXYD3	-1.70916450132445	1.86823641191698E-17
ENSG00000204385	SLC44A4	-1.70304235355714	1.80614504870876E-22
ENSG00000081923	ATP8B1	-1.69040200138758	3.1872119140822E-41
ENSG00000215193	PEX26	-1.69025041046765	7.59734566899054E-75
ENSG00000213996	TM6SF2	-1.69012419205849	1.92632235126605E-42
ENSG00000170915	PAQR8	-1.68394972647376	7.02346812764744E-27
ENSG00000118804	STBD1	-1.68087293924461	1.1914760545018E-65
ENSG00000092096	SLC22A17	-1.67435189178735	9.76849452490888E-29
ENSG00000112276	BVES	-1.66230046779659	6.45833242518181E-31
ENSG00000149575	SCN2B	-1.65690103672992	7.03231875077978E-68
ENSG00000138079	SLC3A1	-1.64816587882023	1.06182842244523E-11
ENSG00000158158	CNNM4	-1.64754926275424	3.25264322109741E-46
ENSG00000104321	TRPA1	-1.64456927073975	2.14299857388498E-13
ENSG00000138600	SPPL2A	-1.63862237129082	2.37986756919655E-56
ENSG00000173267	SNCG	-1.63626119572466	2.80659861403003E-27
ENSG00000206579	XKR4	-1.63136891448073	2.4509578717602E-78
ENSG00000136052	SLC41A2	-1.62878808030475	3.36867135965629E-27
ENSG00000174600	CMKLR1	-1.62030221860275	9.31660297276599E-20
ENSG00000148842	CNNM2	-1.61518135421762	2.43306320051844E-67
ENSG00000153898	MCOLN2	-1.61251613284309	1.3475528188985E-13
ENSG00000026559	KCNG1	-1.59599805763733	1.21533576930638E-19
ENSG00000196517	SLC6A9	-1.59357927101131	2.12390121921527E-23
ENSG00000169418	NPR1	-1.58924517454785	5.58295088399111E-29
ENSG00000134955	SLC37A2	-1.58210363101062	2.16588286704902E-13
ENSG00000178537	SLC25A20	-1.58132661885177	1.41697277014823E-42
ENSG00000181092	ADIPOQ	-1.57671179724826	1.00672561238655E-14
ENSG00000149534	MS4A2	-1.56835409008797	5.27750845469256E-32
ENSG00000105696	TMEM59L	-1.56814610824987	4.5860192417594E-59
ENSG00000134769	DTNA	-1.56479403885086	4.73300933430097E-14
ENSG00000103544	VPS35L	-1.56333992107919	3.33095359297818E-21
ENSG00000082175	PGR	-1.56033286349793	1.96830238150144E-34
ENSG00000137266	SLC22A23	-1.55133348081548	1.45689343412815E-33
ENSG00000124406	ATP8A1	-1.54935958347116	1.56299023063157E-17
ENSG00000058668	ATP2B4	-1.5435596028873	7.63951001834755E-21
ENSG00000090020	SLC9A1	-1.53330594579355	1.75850968614797E-28
ENSG00000176894	PXMP2	-1.53180124842492	3.8342764983532E-42
ENSG00000186188	FFAR4	-1.52141116092491	4.94114102740478E-08
ENSG00000259120	SMIM6	-1.52099118625363	7.21778358310939E-34
ENSG00000144191	CNGA3	-1.5167540425099	2.02609945275439E-47
ENSG00000179841	AKAP5	-1.51454644939033	8.19152475067977E-21
ENSG00000139970	RTN1	-1.51042507892132	4.24867466957098E-24
ENSG00000196924	FLNA	-1.50234177342503	1.08510488014588E-12
ENSG00000132639	SNAP25	-1.49777642595339	8.84899421733416E-35
ENSG00000196557	CACNA1H	-1.49069194341983	1.23292900549461E-14
ENSG00000135424	ITGA7	-1.48337471979765	5.67253179574081E-21
ENSG00000146938	NLGN4X	-1.47373052265656	2.59120970579968E-33
ENSG00000139508	SLC46A3	-1.47320691148388	4.80007909736337E-24
ENSG00000125355	TMEM255A	-1.46925986814992	1.41598193880519E-43
ENSG00000266964	FXYD1	-1.46689907423632	1.52867014502108E-86
ENSG00000114859	CLCN2	-1.46600754306238	1.50935986598648E-20
ENSG00000130821	SLC6A8	-1.44487786504299	1.3077642457786E-09
ENSG00000042980	ADAM28	-1.44098549615459	9.0355186489136E-15
ENSG00000104154	SLC30A4	-1.4406883632772	3.86495634244935E-27
ENSG00000154153	RETREG1	-1.43147430555905	4.83618496476968E-16
ENSG00000081237	PTPRC	-1.42945548567213	7.98302001115689E-10
ENSG00000187446	CHP1	-1.42908042159572	3.85079949029951E-40
ENSG00000153956	CACNA2D1	-1.42653361097569	2.76697162287933E-15
ENSG00000166206	GABRB3	-1.42369686558257	1.58470512435093E-12
ENSG00000099958	DERL3	-1.41716914468578	1.47644127350794E-12
ENSG00000170296	GABARAP	-1.41177071341477	5.51952553313126E-16
ENSG00000184012	TMPRSS2	-1.41174505355711	1.25869247955319E-25
ENSG00000172689	MS4A10	-1.410890906445	1.16636016212204E-50
ENSG00000198515	CNGA1	-1.41077021069113	1.03173971691307E-19
ENSG00000135298	ADGRB3	-1.40363455299528	2.70923879616084E-67
ENSG00000179520	SLC17A8	-1.39807992712269	2.38568594646641E-115
ENSG00000137501	SYTL2	-1.39035341590463	8.3091979420278E-19
ENSG00000165995	CACNB2	-1.37044302984255	9.29933049876113E-21
ENSG00000155962	CLIC2	-1.36869850387205	2.36224263486493E-19
ENSG00000138685	FGF2	-1.36610193512101	5.59764197402588E-15
ENSG00000142583	SLC2A5	-1.36491524845029	7.02486560939149E-14
ENSG00000107282	APBA1	-1.36088282894162	2.26447024046447E-22
ENSG00000146205	ANO7	-1.35826287774399	2.56684750233462E-10
ENSG00000150995	ITPR1	-1.35547013165661	1.70710442070335E-18
ENSG00000134962	KLB	-1.35203396259408	2.26066481340989E-45
ENSG00000005844	ITGAL	-1.34490586507639	4.59647567812876E-13
ENSG00000220205	VAMP2	-1.34264749761193	4.04380002109886E-30
ENSG00000095321	CRAT	-1.33988580690963	1.06313345109898E-12
ENSG00000173198	CYSLTR1	-1.33819645026073	3.22370050119955E-32
ENSG00000168356	SCN11A	-1.33792419444922	1.33646905558607E-80
ENSG00000135124	P2RX4	-1.33590521758158	5.50755670967116E-33
ENSG00000176273	SLC35G1	-1.33259081941068	8.85080625452134E-33
ENSG00000104888	SLC17A7	-1.33222586805809	2.02682629911234E-93
ENSG00000168398	BDKRB2	-1.32720568155499	1.78208055427734E-24
ENSG00000154265	ABCA5	-1.32124776740866	4.10055496397572E-16
ENSG00000030304	MUSK	-1.31825590470731	4.2669131038371E-92
ENSG00000005469	CROT	-1.31738900080445	6.26988920929321E-27
ENSG00000110090	CPT1A	-1.31507985826049	9.55832082440974E-36
ENSG00000013293	SLC7A14	-1.31475040527013	1.65629483445976E-62
ENSG00000147027	TMEM47	-1.31011201554379	1.20665342260758E-12
ENSG00000116704	SLC35D1	-1.30405872707785	4.41335280251024E-30
ENSG00000240583	AQP1	-1.30387286697169	1.17250228334419E-11
ENSG00000185774	KCNIP4	-1.29842483802343	6.1832923298741E-30
ENSG00000166821	PEX11A	-1.29423492012206	9.30040036697773E-36
ENSG00000170458	CD14	-1.28226271869933	3.53248953615021E-11
ENSG00000164251	F2RL1	-1.26280491153473	1.10437605692268E-26
ENSG00000010610	CD4	-1.26257578873201	3.16790074706762E-12
ENSG00000145335	SNCA	-1.25730429451683	3.96114880671156E-20
ENSG00000177272	KCNA3	-1.24780914724445	1.41596621179263E-37
ENSG00000118596	SLC16A7	-1.24001119899555	1.11339470511661E-09
ENSG00000198851	CD3E	-1.23966890738324	1.81729247986284E-11
ENSG00000140832	MARVELD3	-1.23486588440056	5.18170420482299E-35
ENSG00000130529	TRPM4	-1.22636059973459	1.80586730471963E-15
ENSG00000171385	KCND3	-1.22285743518098	9.36979273929098E-10
ENSG00000060762	MPC1	-1.22048518805723	2.12038207847904E-28
ENSG00000149582	TMEM25	-1.22046123054377	1.68044586044675E-15
ENSG00000169252	ADRB2	-1.22008062263215	9.56439530506622E-41
ENSG00000169760	NLGN1	-1.21815161552036	5.46495523545967E-47
ENSG00000133116	KL	-1.21766382319961	3.70654766574635E-20
ENSG00000144136	SLC20A1	-1.21491669964446	2.33244471239377E-30
ENSG00000196735	HLA-DQA1	-1.21363364131112	7.48110295984559E-07
ENSG00000198513	ATL1	-1.20959217435476	6.42598502790775E-28
ENSG00000185518	SV2B	-1.19808384418958	1.43605439555565E-24
ENSG00000077782	FGFR1	-1.18980790556447	9.85529799356718E-12
ENSG00000166405	RIC3	-1.18839930538316	4.7883517291393E-41
ENSG00000185156	MFSD6L	-1.17943124689031	2.00194318664474E-13
ENSG00000137486	ARRB1	-1.17914661971558	4.6757654085557E-28
ENSG00000181885	CLDN7	-1.17876305726647	2.30425985785854E-19
ENSG00000160325	CACFD1	-1.17789531407534	2.06653488890804E-17
ENSG00000160746	ANO10	-1.17634333770343	3.35087600147403E-32
ENSG00000213901	SLC23A3	-1.17370660718501	2.27255435317809E-23
ENSG00000170989	S1PR1	-1.16589847621961	7.45705235436002E-17
ENSG00000183023	SLC8A1	-1.16563458986291	1.58611767512271E-13
ENSG00000182107	TMEM30B	-1.16429763450218	2.98793584159701E-27
ENSG00000152092	ASTN1	-1.16315745850684	6.38278539149048E-58
ENSG00000148175	STOM	-1.1627525314026	1.27156906441587E-13
ENSG00000157703	SVOPL	-1.1551213317729	1.35973399076719E-25
ENSG00000204370	SDHD	-1.15468251021358	7.00545775980951E-20
ENSG00000161281	COX7A1	-1.14821447788626	1.39637243983409E-17
ENSG00000181035	SLC25A42	-1.14671488668708	3.95553891371981E-31
ENSG00000115594	IL1R1	-1.14664754847963	1.95067638126462E-11
ENSG00000181195	PENK	-1.14587883868215	8.41658585515377E-20
ENSG00000259330	INAFM2	-1.14084504433952	4.68948999792537E-27
ENSG00000169282	KCNAB1	-1.13910354539183	7.00743136850262E-19
ENSG00000111424	VDR	-1.13675629045901	6.2654803639325E-23
ENSG00000118160	SLC8A2	-1.13549779025733	4.61879985850392E-17
ENSG00000166710	B2M	-1.12073871377058	4.82986786127773E-17
ENSG00000157570	TSPAN18	-1.12045310149401	6.39725649706394E-10
ENSG00000169313	P2RY12	-1.12041075981914	3.12568127329232E-60
ENSG00000169026	SLC49A3	-1.11982432424804	6.33806368621922E-17
ENSG00000127954	STEAP4	-1.11585403126745	4.18059629119201E-08
ENSG00000104723	TUSC3	-1.11566425884307	4.96179684213425E-13
ENSG00000158865	SLC5A11	-1.11198309542026	1.19078325259265E-37
ENSG00000167323	STIM1	-1.11186309227658	2.64639576997876E-44
ENSG00000003989	SLC7A2	-1.10879678917857	2.40201354863425E-07
ENSG00000122986	HVCN1	-1.10719491585909	2.02572062278501E-23
ENSG00000172661	WASHC2C	-1.10408783770338	7.85724862663954E-30
ENSG00000138435	CHRNA1	-1.10401883309405	1.22718471049997E-25
ENSG00000109099	PMP22	-1.10243301470721	5.91967308487245E-11
ENSG00000109062	SLC9A3R1	-1.09478978730238	6.8894517609531E-15
ENSG00000170745	KCNS3	-1.09410398582834	3.34735848678724E-10
ENSG00000143119	CD53	-1.09401111463427	8.62870277907818E-08
ENSG00000100242	SUN2	-1.09333505748467	1.64653267162945E-21
ENSG00000047597	XK	-1.09310046772827	2.65675700421183E-12
ENSG00000111319	SCNN1A	-1.08782039976236	2.20170754500674E-07
ENSG00000140497	SCAMP2	-1.08608712042702	6.84091962380381E-27
ENSG00000198794	SCAMP5	-1.08353116936494	1.22093815397867E-09
ENSG00000160801	PTH1R	-1.0793912539914	3.16935997803063E-36
ENSG00000187391	MAGI2	-1.07714833519824	4.25136459470553E-21
ENSG00000117528	ABCD3	-1.07701098625701	1.17793915334248E-27
ENSG00000159212	CLIC6	-1.07269339325211	5.91332778676856E-08
ENSG00000117114	ADGRL2	-1.07243312088493	1.98779519947049E-11
ENSG00000258986	TMEM179	-1.07195420461284	8.98407748693025E-36
ENSG00000165029	ABCA1	-1.06981676590461	6.62431018579582E-10
ENSG00000168081	PNOC	-1.06734913376934	2.84898679555298E-33
ENSG00000116209	TMEM59	-1.06667134366926	1.99218024074124E-29
ENSG00000136068	FLNB	-1.0513251019709	1.28973850526188E-18
ENSG00000180745	CLRN3	-1.04679724544223	6.27190335728466E-13
ENSG00000072858	SIDT1	-1.04086439823217	3.09755695556432E-09
ENSG00000196376	SLC35F1	-1.0320220753852	1.52226324968401E-35
ENSG00000172270	BSG	-1.03101201976651	1.10825554248259E-14
ENSG00000149577	SIDT2	-1.0288608872969	5.78818303302117E-25
ENSG00000161544	CYGB	-1.02696817689036	1.06919106703875E-13
ENSG00000115665	SLC5A7	-1.02414474044063	3.715111142077E-59
ENSG00000100385	IL2RB	-1.02234778692314	4.39862044169735E-08
ENSG00000165553	NGB	-1.01442730088966	2.56678617022375E-63
ENSG00000070961	ATP2B1	-1.0121051046241	2.26618749585298E-18
ENSG00000184185	KCNJ12	-1.01022387509558	6.21409156265722E-08
ENSG00000237515	SHISA9	-1.00770036889405	7.64272029548753E-06
ENSG00000189077	TMEM120A	-1.00710068744933	5.6232330987387E-14
ENSG00000164626	KCNK5	-1.00317002357738	1.58857885689515E-10
ENSG00000159720	ATP6V0D1	-1.00272504766279	1.92208294213425E-20
ENSG00000153094	BCL2L11	-1.00033522098589	9.98688522714705E-25
