# Supplementary material for: Determining expression changes of ANO7 and SLC38A4 membrane transporters in colorectal cancer
Source: Heliyon. 2024 Jul 11;10(14):e34464. doi: 10.1016/j.heliyon.2024.e34464 (PMC11305260; doi:10.1016/j.heliyon.2024.e34464)
Supplement: Multimedia component 7 [file mmc7.xlsx]

## Sheet: Novel & Reported Genes in CRC
ACO	CUK	DSOS	FOA	GA	HTS	ICA	LA	LCA	PSO	WCC
SHISA9	SLC30A4	SLC7A5	SLCO4C1	JPH2	GPER1	SLC9A7	SLC35G1	SLC35D1	SLCO1B3	ABCA9
CNNM2	CDC20	SLC6A20	CLRN3	TTYH3	SORCS1	SUN2	NLGN1	SLC6A8	SLC12A8	STX1A
SIDT1	PIRT	SLCO4A1	NGB	REG3A	TRPV3	MEP1B	SLC26A3	CLIC5	NLGN4X	KCND3
CNTN2	ARRB1	STRA6	TMEM59	SLC17A9	TMEM59	CLDN23	CLCN2	KPNA2	HBB	SLC38A4
PIRT	TRPM4		ADRB2	ADRB2	XKRX	GJB3	ATG9B	RIC3	SLC22A11	IFITM2
HBA2	SLC28A2		TSPAN18	SLC25A23	SLC9A3	REG3A	SLC9A3	CLCN4	JPH1	SLC11A2
ANK2	SLC23A1			SLCO4C1	MS4A1	CYGB	FLNB	MEP1B	NPSR1	NR1H4
SCNN1G	ADGRL2			SLC15A1	ADGRB3	KCNMB1	SYP	SLC44A4	TRPA1	ANO7
SLC8A1				SCNN1G		SLC15A1	STRA6		SCAMP2
KCNG1				CLCA1		FXYD6	MAGI2		SLC17A9
0.3	0.5	0.75	16.66%	0.5	37.5%	0.2	0.6	62.5%	0.5	0.75	Reported Genes % in Colorectal cancer		Reported Genes in colorectal cancer
0.7	0.5	0.25	83.34%	0.5	62.5%	0.8	0.4	37.5%	0.5	0.25	Novel Genes % in Colorectal cancer		Novel Genes in colorectal cancer
